# Supplementary material for: Comparative Genomics of a Bovine Mycobacterium tuberculosis Isolate and Other Strains Reveals Its Potential Mechanism of Bovine Adaptation
Source: Front Microbiol. 2017 Dec 12;8:2500. doi: 10.3389/fmicb.2017.02500 (PMC5733104; doi:10.3389/fmicb.2017.02500)
Supplement: Table S1 — COG annotation of M. tb 1458. [file Table1.XLSX]

## Sheet: Sheet1
Table S1. COG annotation of M. tb 1458.
Locus	COG	COG Class
BTB1458_0135	COG0028	acetolactate synthase pyruvate dehydrogenase (cytochrome) glyoxylate carboligase phosphonopyruvate decarboxylase]
BTB1458_2008	COG0028	acetolactate synthase pyruvate dehydrogenase (cytochrome) glyoxylate carboligase phosphonopyruvate decarboxylase]
BTB1458_3316	COG0028	acetolactate synthase pyruvate dehydrogenase (cytochrome) glyoxylate carboligase phosphonopyruvate decarboxylase]
BTB1458_3855	COG0028	acetolactate synthase pyruvate dehydrogenase (cytochrome) glyoxylate carboligase phosphonopyruvate decarboxylase]
BTB1458_3896	COG0028	acetolactate synthase pyruvate dehydrogenase (cytochrome) glyoxylate carboligase phosphonopyruvate decarboxylase]
BTB1458_2806	COG4982	acyl-carrier-protein
BTB1458_1663	COG0623	acyl-carrier-protein
BTB1458_0083	COG1760	Amino acid transport and metabolism
BTB1458_0009
BTB1458_0010
BTB1458_0011
BTB1458_0012
BTB1458_0013
BTB1458_0014
BTB1458_0084	COG0112	Amino acid transport and metabolism
BTB1458_0016
BTB1458_0017
BTB1458_0018
BTB1458_0087	COG1168	Amino acid transport and metabolism
BTB1458_0293	COG1984	Amino acid transport and metabolism
BTB1458_0294	COG2049	Amino acid transport and metabolism
BTB1458_0367	COG0436	Amino acid transport and metabolism
BTB1458_0377	COG1113	Amino acid transport and metabolism
BTB1458_0424	COG0626	Amino acid transport and metabolism
BTB1458_0449	COG0665	Amino acid transport and metabolism
BTB1458_0496	COG1505	Amino acid transport and metabolism
BTB1458_0536	COG2303	Amino acid transport and metabolism
BTB1458_0545	COG0345	Amino acid transport and metabolism
BTB1458_0029
BTB1458_0030
BTB1458_0031
BTB1458_0553	COG0560	Amino acid transport and metabolism
BTB1458_0033
BTB1458_0034
BTB1458_0035
BTB1458_0036
BTB1458_0037
BTB1458_0038
BTB1458_0039
BTB1458_0040
BTB1458_0566	COG2755	Amino acid transport and metabolism
BTB1458_0042
BTB1458_0571	COG1113	Amino acid transport and metabolism
BTB1458_0766	COG2303	Amino acid transport and metabolism
BTB1458_0799	COG0111	Amino acid transport and metabolism
BTB1458_0046
BTB1458_0047
BTB1458_0852	COG0405	Amino acid transport and metabolism
BTB1458_0049
BTB1458_0050
BTB1458_0860	COG1770	Amino acid transport and metabolism
BTB1458_0871	COG1305	Amino acid transport and metabolism
BTB1458_0053
BTB1458_0883	COG1362	Amino acid transport and metabolism
BTB1458_0935	COG0031	Amino acid transport and metabolism
BTB1458_0946	COG0436	Amino acid transport and metabolism
BTB1458_1047	COG1605	Amino acid transport and metabolism
BTB1458_1111	COG2235	Amino acid transport and metabolism
BTB1458_0059
BTB1458_0060
BTB1458_1197	COG2755	Amino acid transport and metabolism
BTB1458_1199	COG0031	Amino acid transport and metabolism
BTB1458_1201	COG0626	Amino acid transport and metabolism
BTB1458_1221	COG0112	Amino acid transport and metabolism
BTB1458_1267	COG0620	Amino acid transport and metabolism
BTB1458_1311	COG0747	Amino acid transport and metabolism
BTB1458_1323	COG0436	Amino acid transport and metabolism
BTB1458_0068
BTB1458_1332	COG0506	Amino acid transport and metabolism
BTB1458_0070
BTB1458_1348	COG2171	Amino acid transport and metabolism
BTB1458_0072
BTB1458_0073
BTB1458_1349	COG0624	Amino acid transport and metabolism
BTB1458_1432	COG2303	Amino acid transport and metabolism
BTB1458_0076
BTB1458_1433	COG0747	Amino acid transport and metabolism
BTB1458_0078
BTB1458_1448	COG0019	Amino acid transport and metabolism
BTB1458_1449	COG0460	Amino acid transport and metabolism
BTB1458_1450	COG0498	Amino acid transport and metabolism
BTB1458_1451	COG0083	Amino acid transport and metabolism
BTB1458_1483	COG0346	Amino acid transport and metabolism
BTB1458_1497	COG0031	Amino acid transport and metabolism
BTB1458_0085
BTB1458_1579	COG3616	Amino acid transport and metabolism
BTB1458_1580	COG3616	Amino acid transport and metabolism
BTB1458_0088
BTB1458_1640	COG0520	Amino acid transport and metabolism
BTB1458_1677	COG1703	Amino acid transport and metabolism
BTB1458_0091
BTB1458_0092
BTB1458_1751	COG1171	Amino acid transport and metabolism
BTB1458_1775	COG0141	Amino acid transport and metabolism
BTB1458_1776	COG0079	Amino acid transport and metabolism
BTB1458_1777	COG0131	Amino acid transport and metabolism
BTB1458_1778	COG0118	Amino acid transport and metabolism
BTB1458_1779	COG0106	Amino acid transport and metabolism
BTB1458_1781	COG0107	Amino acid transport and metabolism
BTB1458_1782	COG0139	Amino acid transport and metabolism
BTB1458_0101
BTB1458_0102
BTB1458_1787	COG0134	Amino acid transport and metabolism
BTB1458_1788	COG0133	Amino acid transport and metabolism
BTB1458_1789	COG0159	Amino acid transport and metabolism
BTB1458_1834	COG0002	Amino acid transport and metabolism
BTB1458_0107
BTB1458_1835	COG1364	Amino acid transport and metabolism
BTB1458_1836	COG0548	Amino acid transport and metabolism
BTB1458_0110
BTB1458_1837	COG4992	Amino acid transport and metabolism
BTB1458_0112
BTB1458_1838	COG0078	Amino acid transport and metabolism
BTB1458_1840	COG0137	Amino acid transport and metabolism
BTB1458_1841	COG0165	Amino acid transport and metabolism
BTB1458_0116
BTB1458_0117
BTB1458_0118
BTB1458_1885	COG1113	Amino acid transport and metabolism
BTB1458_0120
BTB1458_1956	COG3616	Amino acid transport and metabolism
BTB1458_2014	COG0509	Amino acid transport and metabolism
BTB1458_0123
BTB1458_0124
BTB1458_0125
BTB1458_2019	COG1003	Amino acid transport and metabolism
BTB1458_2037	COG0831	Amino acid transport and metabolism
BTB1458_2038	COG0832	Amino acid transport and metabolism
BTB1458_2039	COG0804	Amino acid transport and metabolism
BTB1458_0130
BTB1458_2070	COG0174	Amino acid transport and metabolism
BTB1458_0132
BTB1458_2077	COG1605	Amino acid transport and metabolism
BTB1458_2100	COG0665	Amino acid transport and metabolism
BTB1458_2119	COG0560	Amino acid transport and metabolism
BTB1458_0136
BTB1458_2186	COG0531	Amino acid transport and metabolism
BTB1458_2212	COG0531	Amino acid transport and metabolism
BTB1458_0139
BTB1458_0140
BTB1458_0141
BTB1458_0142
BTB1458_0143
BTB1458_2239	COG2856	Amino acid transport and metabolism
BTB1458_2323	COG0006	Amino acid transport and metabolism
BTB1458_2355	COG0040	Amino acid transport and metabolism
BTB1458_2356	COG0140	Amino acid transport and metabolism
BTB1458_0148
BTB1458_2359	COG1410	Amino acid transport and metabolism
BTB1458_0150
BTB1458_2363	COG1113	Amino acid transport and metabolism
BTB1458_2378	COG0624	Amino acid transport and metabolism
BTB1458_2415	COG3200	Amino acid transport and metabolism
BTB1458_2439	COG0367	Amino acid transport and metabolism
BTB1458_2449	COG0404	Amino acid transport and metabolism
BTB1458_2451	COG0260	Amino acid transport and metabolism
BTB1458_2459	COG0174	Amino acid transport and metabolism
BTB1458_2461	COG0174	Amino acid transport and metabolism
BTB1458_2472	COG0079	Amino acid transport and metabolism
BTB1458_0160
BTB1458_2533	COG1168	Amino acid transport and metabolism
BTB1458_2567	COG0531	Amino acid transport and metabolism
BTB1458_2568	COG4992	Amino acid transport and metabolism
BTB1458_2569	COG4992	Amino acid transport and metabolism
BTB1458_2570	COG1834	Amino acid transport and metabolism
BTB1458_2585	COG0031	Amino acid transport and metabolism
BTB1458_2586	COG1045	Amino acid transport and metabolism
BTB1458_2651	COG0405	Amino acid transport and metabolism
BTB1458_2673	COG1305	Amino acid transport and metabolism
BTB1458_2693	COG0014	Amino acid transport and metabolism
BTB1458_2712	COG0263	Amino acid transport and metabolism
BTB1458_0172
BTB1458_0173
BTB1458_0174
BTB1458_0175
BTB1458_0176
BTB1458_2733	COG2040	Amino acid transport and metabolism
BTB1458_0178
BTB1458_2743	COG0308	Amino acid transport and metabolism
BTB1458_2753	COG2902	Amino acid transport and metabolism
BTB1458_2758	COG0560	Amino acid transport and metabolism
BTB1458_2796	COG2856	Amino acid transport and metabolism
BTB1458_0183
BTB1458_2804	COG0624	Amino acid transport and metabolism
BTB1458_0185
BTB1458_0186
BTB1458_2815	COG1982	Amino acid transport and metabolism
BTB1458_2819	COG0006	Amino acid transport and metabolism
BTB1458_2821	COG0757	Amino acid transport and metabolism
BTB1458_2822	COG0703	Amino acid transport and metabolism
BTB1458_2823	COG0337	Amino acid transport and metabolism
BTB1458_2824	COG0082	Amino acid transport and metabolism
BTB1458_2835	COG0169	Amino acid transport and metabolism
BTB1458_2852	COG1305	Amino acid transport and metabolism
BTB1458_2869	COG0747	Amino acid transport and metabolism
BTB1458_2873	COG0160	Amino acid transport and metabolism
BTB1458_2929	COG0346	Amino acid transport and metabolism
BTB1458_2979	COG0531	Amino acid transport and metabolism
BTB1458_3013	COG0253	Amino acid transport and metabolism
BTB1458_3039	COG1246	Amino acid transport and metabolism
BTB1458_0201
BTB1458_3068	COG0289	Amino acid transport and metabolism
BTB1458_0203
BTB1458_0204
BTB1458_0205
BTB1458_3074	COG0686	Amino acid transport and metabolism
BTB1458_3158	COG0174	Amino acid transport and metabolism
BTB1458_3224	COG0347	Amino acid transport and metabolism
BTB1458_3299	COG0066	Amino acid transport and metabolism
BTB1458_0210
BTB1458_0211
BTB1458_3300	COG0065	Amino acid transport and metabolism
BTB1458_0213
BTB1458_3306	COG0473	Amino acid transport and metabolism
BTB1458_0215
BTB1458_3307	COG0111	Amino acid transport and metabolism
BTB1458_3315	COG0440	Amino acid transport and metabolism
BTB1458_3328	COG0620	Amino acid transport and metabolism
BTB1458_3344	COG1104	Amino acid transport and metabolism
BTB1458_0220
BTB1458_0221
BTB1458_3362	COG0560	Amino acid transport and metabolism
BTB1458_0223
BTB1458_3505	COG1231	Amino acid transport and metabolism
BTB1458_0225
BTB1458_3580	COG0128	Amino acid transport and metabolism
BTB1458_3607	COG0531	Amino acid transport and metabolism
BTB1458_0228
BTB1458_0229
BTB1458_0230
BTB1458_3646	COG0160	Amino acid transport and metabolism
BTB1458_0232
BTB1458_3705	COG2873	Amino acid transport and metabolism
BTB1458_3707	COG2021	Amino acid transport and metabolism
BTB1458_3782	COG2303	Amino acid transport and metabolism
BTB1458_0236
BTB1458_3817	COG0076	Amino acid transport and metabolism
BTB1458_3854	COG0119	Amino acid transport and metabolism
BTB1458_0239
BTB1458_3927	COG0119	Amino acid transport and metabolism
BTB1458_3958	COG0436	Amino acid transport and metabolism
BTB1458_4057	COG0560	Amino acid transport and metabolism
BTB1458_4063	COG4166	Amino acid transport and metabolism
BTB1458_4083	COG0031	Amino acid transport and metabolism
BTB1458_4099	COG0520	Amino acid transport and metabolism
BTB1458_4108	COG0136	Amino acid transport and metabolism
BTB1458_4109	COG0527	Amino acid transport and metabolism
BTB1458_0248
BTB1458_4110	COG0119	Amino acid transport and metabolism
BTB1458_4160	COG0287	Amino acid transport and metabolism
BTB1458_4162	COG1174	Amino acid transport and metabolism
BTB1458_4163	COG1174	Amino acid transport and metabolism
BTB1458_4164	COG1125	Amino acid transport and metabolism
BTB1458_4180	COG0079	Amino acid transport and metabolism
BTB1458_0255
BTB1458_0256
BTB1458_4186	COG0520	Amino acid transport and metabolism
BTB1458_0258
BTB1458_4251	COG0077	Amino acid transport and metabolism
BTB1458_4279	COG0069	Amino acid transport and metabolism
BTB1458_0216	COG0129	Amino acid transport and metabolism / Carbohydrate transport and metabolism
BTB1458_3045	COG0329	Amino acid transport and metabolism / Cell envelope biogenesis outer membrane
BTB1458_0020	COG0512	Amino acid transport and metabolism / Coenzyme metabolism
BTB1458_0894	COG0115	Amino acid transport and metabolism / Coenzyme metabolism
BTB1458_0265
BTB1458_0266
BTB1458_0267
BTB1458_1115	COG0147	Amino acid transport and metabolism / Coenzyme metabolism
BTB1458_1439	COG0175	Amino acid transport and metabolism / Coenzyme metabolism
BTB1458_0270
BTB1458_1785	COG0147	Amino acid transport and metabolism / Coenzyme metabolism
BTB1458_2448	COG0115	Amino acid transport and metabolism / Coenzyme metabolism
BTB1458_2642	COG0147	Amino acid transport and metabolism / Coenzyme metabolism
BTB1458_2649	COG0175	Amino acid transport and metabolism / Coenzyme metabolism
BTB1458_3314	COG0059	Amino acid transport and metabolism / Coenzyme metabolism
BTB1458_0975	COG0493	Amino acid transport and metabolism / General function prediction only
BTB1458_0277
BTB1458_1720	COG1063	Amino acid transport and metabolism / General function prediction only
BTB1458_2090	COG1063	Amino acid transport and metabolism / General function prediction only
BTB1458_0280
BTB1458_0281
BTB1458_3432	COG0493	Amino acid transport and metabolism / General function prediction only
BTB1458_4129	COG1063	Amino acid transport and metabolism / General function prediction only
BTB1458_4275	COG1387	Amino acid transport and metabolism / General function prediction only
BTB1458_4278	COG0493	Amino acid transport and metabolism / General function prediction only
BTB1458_1434	COG0444	Amino acid transport and metabolism / Inorganic ion transport and metabolism
BTB1458_1435	COG1173	Amino acid transport and metabolism / Inorganic ion transport and metabolism
BTB1458_0288
BTB1458_1436	COG0601	Amino acid transport and metabolism / Inorganic ion transport and metabolism
BTB1458_4061	COG1173	Amino acid transport and metabolism / Inorganic ion transport and metabolism
BTB1458_4062	COG0601	Amino acid transport and metabolism / Inorganic ion transport and metabolism
BTB1458_0292
BTB1458_1548	COG0505	Amino acid transport and metabolism / Nucleotide transport and metabolism
BTB1458_1549	COG0458	Amino acid transport and metabolism / Nucleotide transport and metabolism
BTB1458_0296	COG0146	Amino acid transport and metabolism / Secondary metabolites biosynthesis transport and catabolism
BTB1458_1494	COG3191	Amino acid transport and metabolism / Secondary metabolites biosynthesis transport and catabolism
BTB1458_0445	COG0834	Amino acid transport and metabolism / Signal transduction mechanisms
BTB1458_1728	COG0252	Amino acid transport and metabolism / Translation ribosomal structure and biogenesis
BTB1458_0074	COG5297	Carbohydrate transport and metabolism
BTB1458_0300
BTB1458_0129	COG0279	Carbohydrate transport and metabolism
BTB1458_0145	COG0366	Carbohydrate transport and metabolism
BTB1458_0146	COG3281	Carbohydrate transport and metabolism
BTB1458_0304
BTB1458_0212	COG1472	Carbohydrate transport and metabolism
BTB1458_0218	COG2814	Carbohydrate transport and metabolism
BTB1458_0268	COG1472	Carbohydrate transport and metabolism
BTB1458_0345	COG2273	Carbohydrate transport and metabolism
BTB1458_0309
BTB1458_0310
BTB1458_0396	COG0191	Carbohydrate transport and metabolism
BTB1458_0398	COG4833	Carbohydrate transport and metabolism
BTB1458_0533	COG0588	Carbohydrate transport and metabolism
BTB1458_0314
BTB1458_0543	COG1082	Carbohydrate transport and metabolism
BTB1458_0316
BTB1458_0317
BTB1458_0574	COG0406	Carbohydrate transport and metabolism
BTB1458_0319
BTB1458_0639	COG3537	Carbohydrate transport and metabolism
BTB1458_0321
BTB1458_0322
BTB1458_0682	COG0153	Carbohydrate transport and metabolism
BTB1458_0324
BTB1458_0713	COG0383	Carbohydrate transport and metabolism
BTB1458_0798	COG0235	Carbohydrate transport and metabolism
BTB1458_0800	COG1070	Carbohydrate transport and metabolism
BTB1458_0830	COG0406	Carbohydrate transport and metabolism
BTB1458_0329
BTB1458_0330
BTB1458_0331
BTB1458_0332
BTB1458_0863	COG2814	Carbohydrate transport and metabolism
BTB1458_0928	COG2814	Carbohydrate transport and metabolism
BTB1458_0936	COG2211	Carbohydrate transport and metabolism
BTB1458_1043	COG0166	Carbohydrate transport and metabolism
BTB1458_1134	COG0148	Carbohydrate transport and metabolism
BTB1458_0338
BTB1458_1224	COG0726	Carbohydrate transport and metabolism
BTB1458_1227	COG1494	Carbohydrate transport and metabolism
BTB1458_0341
BTB1458_0342
BTB1458_1252	COG0364	Carbohydrate transport and metabolism
BTB1458_0344
BTB1458_1253	COG1023	Carbohydrate transport and metabolism
BTB1458_0346
BTB1458_1259	COG0574	Carbohydrate transport and metabolism
BTB1458_1362	COG0448	Carbohydrate transport and metabolism
BTB1458_1374	COG0647	Carbohydrate transport and metabolism
BTB1458_1385	COG1653	Carbohydrate transport and metabolism
BTB1458_0351
BTB1458_1386	COG1175	Carbohydrate transport and metabolism
BTB1458_1387	COG0395	Carbohydrate transport and metabolism
BTB1458_1388	COG3839	Carbohydrate transport and metabolism
BTB1458_1408	COG2814	Carbohydrate transport and metabolism
BTB1458_1487	COG0296	Carbohydrate transport and metabolism
BTB1458_1488	COG0366	Carbohydrate transport and metabolism
BTB1458_1489	COG0058	Carbohydrate transport and metabolism
BTB1458_1574	COG0036	Carbohydrate transport and metabolism
BTB1458_0360
BTB1458_1576	COG2814	Carbohydrate transport and metabolism
BTB1458_0362
BTB1458_0363
BTB1458_1604	COG0057	Carbohydrate transport and metabolism
BTB1458_0365
BTB1458_0366
BTB1458_1605	COG0126	Carbohydrate transport and metabolism
BTB1458_1606	COG0149	Carbohydrate transport and metabolism
BTB1458_1618	COG0363	Carbohydrate transport and metabolism
BTB1458_0370
BTB1458_0371
BTB1458_1619	COG3429	Carbohydrate transport and metabolism
BTB1458_1620	COG0364	Carbohydrate transport and metabolism
BTB1458_0374
BTB1458_0375
BTB1458_1621	COG0176	Carbohydrate transport and metabolism
BTB1458_1623	COG0021	Carbohydrate transport and metabolism
BTB1458_0378
BTB1458_0379
BTB1458_0380
BTB1458_0381
BTB1458_1754	COG0296	Carbohydrate transport and metabolism
BTB1458_1755	COG3280	Carbohydrate transport and metabolism
BTB1458_1756	COG1523	Carbohydrate transport and metabolism
BTB1458_1780	COG0483	Carbohydrate transport and metabolism
BTB1458_0386
BTB1458_1794	COG0469	Carbohydrate transport and metabolism
BTB1458_0388
BTB1458_1813	COG2814	Carbohydrate transport and metabolism
BTB1458_1872	COG0647	Carbohydrate transport and metabolism
BTB1458_0391
BTB1458_1875	COG0061	Carbohydrate transport and metabolism
BTB1458_0393
BTB1458_0394
BTB1458_1969	COG1640	Carbohydrate transport and metabolism
BTB1458_2033	COG0362	Carbohydrate transport and metabolism
BTB1458_2069	COG2814	Carbohydrate transport and metabolism
BTB1458_2097	COG2814	Carbohydrate transport and metabolism
BTB1458_2211	COG2513	Carbohydrate transport and metabolism
BTB1458_0400
BTB1458_2220	COG1554	Carbohydrate transport and metabolism
BTB1458_2256	COG1105	Carbohydrate transport and metabolism
BTB1458_2267	COG3839	Carbohydrate transport and metabolism
BTB1458_2268	COG0395	Carbohydrate transport and metabolism
BTB1458_2269	COG1175	Carbohydrate transport and metabolism
BTB1458_2270	COG1653	Carbohydrate transport and metabolism
BTB1458_2371	COG0406	Carbohydrate transport and metabolism
BTB1458_2440	COG0524	Carbohydrate transport and metabolism
BTB1458_2443	COG1929	Carbohydrate transport and metabolism
BTB1458_2469	COG0406	Carbohydrate transport and metabolism
BTB1458_0411
BTB1458_2563	COG1175	Carbohydrate transport and metabolism
BTB1458_2564	COG0395	Carbohydrate transport and metabolism
BTB1458_0414
BTB1458_2565	COG1653	Carbohydrate transport and metabolism
BTB1458_0416
BTB1458_2583	COG2814	Carbohydrate transport and metabolism
BTB1458_2662	COG3387	Carbohydrate transport and metabolism
BTB1458_2685	COG0406	Carbohydrate transport and metabolism
BTB1458_2707	COG0524	Carbohydrate transport and metabolism
BTB1458_0421
BTB1458_2731	COG2271	Carbohydrate transport and metabolism
BTB1458_2734	COG2814	Carbohydrate transport and metabolism
BTB1458_2741	COG0698	Carbohydrate transport and metabolism
BTB1458_2748	COG0366	Carbohydrate transport and metabolism
BTB1458_0426
BTB1458_0427
BTB1458_0428
BTB1458_0429
BTB1458_0430
BTB1458_0431
BTB1458_0432
BTB1458_2778	COG2301	Carbohydrate transport and metabolism
BTB1458_2990	COG0483	Carbohydrate transport and metabolism
BTB1458_0435
BTB1458_3126	COG3839	Carbohydrate transport and metabolism
BTB1458_0437
BTB1458_0438
BTB1458_3127	COG1653	Carbohydrate transport and metabolism
BTB1458_3128	COG0395	Carbohydrate transport and metabolism
BTB1458_3129	COG1175	Carbohydrate transport and metabolism
BTB1458_3141	COG2814	Carbohydrate transport and metabolism
BTB1458_3319	COG2133	Carbohydrate transport and metabolism
BTB1458_3323	COG0205	Carbohydrate transport and metabolism
BTB1458_3389	COG0033	Carbohydrate transport and metabolism
BTB1458_0446
BTB1458_3397	COG2301	Carbohydrate transport and metabolism
BTB1458_3470	COG0483	Carbohydrate transport and metabolism
BTB1458_3563	COG0406	Carbohydrate transport and metabolism
BTB1458_3609	COG1482	Carbohydrate transport and metabolism
BTB1458_3611	COG1109	Carbohydrate transport and metabolism
BTB1458_0452
BTB1458_3665	COG1109	Carbohydrate transport and metabolism
BTB1458_3697	COG2814	Carbohydrate transport and metabolism
BTB1458_0455
BTB1458_3698	COG1820	Carbohydrate transport and metabolism
BTB1458_3741	COG1877	Carbohydrate transport and metabolism
BTB1458_3761	COG0406	Carbohydrate transport and metabolism
BTB1458_0459
BTB1458_3773	COG1554	Carbohydrate transport and metabolism
BTB1458_0461
BTB1458_3818	COG0063	Carbohydrate transport and metabolism
BTB1458_0463
BTB1458_3827	COG1109	Carbohydrate transport and metabolism
BTB1458_0465
BTB1458_0466
BTB1458_3856	COG0662	Carbohydrate transport and metabolism
BTB1458_3860	COG2814	Carbohydrate transport and metabolism
BTB1458_3876	COG0380	Carbohydrate transport and metabolism
BTB1458_4250	COG0406	Carbohydrate transport and metabolism
BTB1458_4189	COG1134	Carbohydrate transport and metabolism / Cell envelope biogenesis outer membrane
BTB1458_4191	COG1682	Carbohydrate transport and metabolism / Cell envelope biogenesis outer membrane
BTB1458_0941	COG3961	Carbohydrate transport and metabolism / Coenzyme metabolism / General function prediction only
BTB1458_1714	COG1819	Carbohydrate transport and metabolism / Signal transduction mechanisms
BTB1458_1716	COG1819	Carbohydrate transport and metabolism / Signal transduction mechanisms
BTB1458_0476
BTB1458_3027	COG1819	Carbohydrate transport and metabolism / Signal transduction mechanisms
BTB1458_0478
BTB1458_3269	COG1819	Carbohydrate transport and metabolism / Signal transduction mechanisms
BTB1458_3272	COG1819	Carbohydrate transport and metabolism / Signal transduction mechanisms
BTB1458_0024	COG0772	Cell division and chromosome partitioning
BTB1458_0299	COG2161	Cell division and chromosome partitioning
BTB1458_0315	COG1674	Cell division and chromosome partitioning
BTB1458_0579	COG0455	Cell division and chromosome partitioning
BTB1458_0651	COG4118	Cell division and chromosome partitioning
BTB1458_0486
BTB1458_0689	COG4118	Cell division and chromosome partitioning
BTB1458_0488
BTB1458_1135	COG2919	Cell division and chromosome partitioning
BTB1458_0490
BTB1458_0491
BTB1458_0492
BTB1458_1379	COG0489	Cell division and chromosome partitioning
BTB1458_0494
BTB1458_0495
BTB1458_1397	COG2161	Cell division and chromosome partitioning
BTB1458_1890	COG1192	Cell division and chromosome partitioning
BTB1458_1971	COG1674	Cell division and chromosome partitioning
BTB1458_0499
BTB1458_0500
BTB1458_2163	COG4118	Cell division and chromosome partitioning
BTB1458_0502
BTB1458_2383	COG3599	Cell division and chromosome partitioning
BTB1458_2388	COG0206	Cell division and chromosome partitioning
BTB1458_2392	COG0772	Cell division and chromosome partitioning
BTB1458_2422	COG0003	Cell division and chromosome partitioning
BTB1458_3041	COG1674	Cell division and chromosome partitioning
BTB1458_3081	COG0455	Cell division and chromosome partitioning
BTB1458_3091	COG1196	Cell division and chromosome partitioning
BTB1458_0510
BTB1458_0511
BTB1458_3124	COG4118	Cell division and chromosome partitioning
BTB1458_3163	COG2161	Cell division and chromosome partitioning
BTB1458_3173	COG4118	Cell division and chromosome partitioning
BTB1458_0515
BTB1458_0516
BTB1458_0517
BTB1458_0518
BTB1458_3228	COG1196	Cell division and chromosome partitioning
BTB1458_0520
BTB1458_0521
BTB1458_3234	COG3599	Cell division and chromosome partitioning
BTB1458_0523
BTB1458_3390	COG0239	Cell division and chromosome partitioning
BTB1458_3391	COG0239	Cell division and chromosome partitioning
BTB1458_3427	COG2177	Cell division and chromosome partitioning
BTB1458_0527
BTB1458_3428	COG2884	Cell division and chromosome partitioning
BTB1458_3522	COG4118	Cell division and chromosome partitioning
BTB1458_0530
BTB1458_3562	COG1192	Cell division and chromosome partitioning
BTB1458_0532
BTB1458_3638	COG0424	Cell division and chromosome partitioning
BTB1458_3726	COG2161	Cell division and chromosome partitioning
BTB1458_3756	COG4118	Cell division and chromosome partitioning
BTB1458_3833	COG1674	Cell division and chromosome partitioning
BTB1458_0537
BTB1458_0538
BTB1458_4018	COG0037	Cell division and chromosome partitioning
BTB1458_0540
BTB1458_4035	COG2184	Cell division and chromosome partitioning
BTB1458_0542
BTB1458_4056	COG0455	Cell division and chromosome partitioning
BTB1458_4077	COG0003	Cell division and chromosome partitioning
BTB1458_4078	COG0003	Cell division and chromosome partitioning
BTB1458_0546
BTB1458_0547
BTB1458_4280	COG0455	Cell division and chromosome partitioning
BTB1458_4289	COG1674	Cell division and chromosome partitioning
BTB1458_4290	COG1674	Cell division and chromosome partitioning
BTB1458_4295	COG0455	Cell division and chromosome partitioning
BTB1458_0552
BTB1458_4312	COG0455	Cell division and chromosome partitioning
BTB1458_0554
BTB1458_4319	COG1674	Cell division and chromosome partitioning
BTB1458_0556
BTB1458_4320	COG1674	Cell division and chromosome partitioning
BTB1458_4344	COG1192	Cell division and chromosome partitioning
BTB1458_0023	COG0768	Cell envelope biogenesis outer membrane
BTB1458_0032	COG0791	Cell envelope biogenesis outer membrane
BTB1458_0561
BTB1458_0562
BTB1458_0563
BTB1458_0061	COG0744	Cell envelope biogenesis outer membrane
BTB1458_0254	COG0438	Cell envelope biogenesis outer membrane
BTB1458_0353	COG1004	Cell envelope biogenesis outer membrane
BTB1458_0567
BTB1458_0364	COG1209	Cell envelope biogenesis outer membrane
BTB1458_0482	COG2230	Cell envelope biogenesis outer membrane
BTB1458_0570
BTB1458_0508	COG2230	Cell envelope biogenesis outer membrane
BTB1458_0572
BTB1458_0509	COG2230	Cell envelope biogenesis outer membrane
BTB1458_0524	COG0812	Cell envelope biogenesis outer membrane
BTB1458_0529	COG0438	Cell envelope biogenesis outer membrane
BTB1458_0550	COG2230	Cell envelope biogenesis outer membrane
BTB1458_0590	COG0463	Cell envelope biogenesis outer membrane
BTB1458_0609	COG0438	Cell envelope biogenesis outer membrane
BTB1458_0628	COG2843	Cell envelope biogenesis outer membrane
BTB1458_0580
BTB1458_0581
BTB1458_0582
BTB1458_0583
BTB1458_0707	COG2230	Cell envelope biogenesis outer membrane
BTB1458_0708	COG2230	Cell envelope biogenesis outer membrane
BTB1458_0709	COG2230	Cell envelope biogenesis outer membrane
BTB1458_0587
BTB1458_0588
BTB1458_0710	COG2230	Cell envelope biogenesis outer membrane
BTB1458_0765	COG1215	Cell envelope biogenesis outer membrane
BTB1458_0924	COG2173	Cell envelope biogenesis outer membrane
BTB1458_0592
BTB1458_0991	COG2885	Cell envelope biogenesis outer membrane
BTB1458_0594
BTB1458_0595
BTB1458_1013	COG1292	Cell envelope biogenesis outer membrane
BTB1458_1049	COG0739	Cell envelope biogenesis outer membrane
BTB1458_1092	COG1970	Cell envelope biogenesis outer membrane
BTB1458_1095	COG4591	Cell envelope biogenesis outer membrane
BTB1458_1101	COG1210	Cell envelope biogenesis outer membrane
BTB1458_1128	COG1207	Cell envelope biogenesis outer membrane
BTB1458_0602
BTB1458_1133	COG2951	Cell envelope biogenesis outer membrane
BTB1458_1357	COG0463	Cell envelope biogenesis outer membrane
BTB1458_1361	COG0438	Cell envelope biogenesis outer membrane
BTB1458_1366	COG3559	Cell envelope biogenesis outer membrane
BTB1458_1380	COG2951	Cell envelope biogenesis outer membrane
BTB1458_0608
BTB1458_1394	COG1732	Cell envelope biogenesis outer membrane
BTB1458_1458	COG0472	Cell envelope biogenesis outer membrane
BTB1458_0611
BTB1458_1471	COG0766	Cell envelope biogenesis outer membrane
BTB1458_1499	COG0796	Cell envelope biogenesis outer membrane
BTB1458_1656	COG0791	Cell envelope biogenesis outer membrane
BTB1458_1657	COG0791	Cell envelope biogenesis outer membrane
BTB1458_1682	COG0463	Cell envelope biogenesis outer membrane
BTB1458_1685	COG0399	Cell envelope biogenesis outer membrane
BTB1458_1687	COG0399	Cell envelope biogenesis outer membrane
BTB1458_1696	COG1089	Cell envelope biogenesis outer membrane
BTB1458_1699	COG0463	Cell envelope biogenesis outer membrane
BTB1458_0621
BTB1458_1701	COG0463	Cell envelope biogenesis outer membrane
BTB1458_1703	COG0463	Cell envelope biogenesis outer membrane
BTB1458_0624
BTB1458_0625
BTB1458_0626
BTB1458_1704	COG0399	Cell envelope biogenesis outer membrane
BTB1458_1705	COG0463	Cell envelope biogenesis outer membrane
BTB1458_1758	COG0791	Cell envelope biogenesis outer membrane
BTB1458_1790	COG0682	Cell envelope biogenesis outer membrane
BTB1458_2280	COG0815	Cell envelope biogenesis outer membrane
BTB1458_0632
BTB1458_2389	COG1589	Cell envelope biogenesis outer membrane
BTB1458_0634
BTB1458_0635
BTB1458_0636
BTB1458_2390	COG0773	Cell envelope biogenesis outer membrane
BTB1458_0638
BTB1458_2391	COG0707	Cell envelope biogenesis outer membrane
BTB1458_2393	COG0771	Cell envelope biogenesis outer membrane
BTB1458_2394	COG0472	Cell envelope biogenesis outer membrane
BTB1458_2395	COG0770	Cell envelope biogenesis outer membrane
BTB1458_2396	COG0769	Cell envelope biogenesis outer membrane
BTB1458_2401	COG0768	Cell envelope biogenesis outer membrane
BTB1458_2403	COG0275	Cell envelope biogenesis outer membrane
BTB1458_2426	COG0438	Cell envelope biogenesis outer membrane
BTB1458_2428	COG0791	Cell envelope biogenesis outer membrane
BTB1458_2506	COG0815	Cell envelope biogenesis outer membrane
BTB1458_2602	COG3511	Cell envelope biogenesis outer membrane
BTB1458_2603	COG3511	Cell envelope biogenesis outer membrane
BTB1458_2604	COG3511	Cell envelope biogenesis outer membrane
BTB1458_2664	COG0481	Cell envelope biogenesis outer membrane
BTB1458_0653
BTB1458_0654
BTB1458_2703	COG0668	Cell envelope biogenesis outer membrane
BTB1458_0656
BTB1458_2846	COG4591	Cell envelope biogenesis outer membrane
BTB1458_2895	COG0438	Cell envelope biogenesis outer membrane
BTB1458_2896	COG1560	Cell envelope biogenesis outer membrane
BTB1458_0660
BTB1458_0661
BTB1458_0662
BTB1458_3009	COG5479	Cell envelope biogenesis outer membrane
BTB1458_3162	COG0768	Cell envelope biogenesis outer membrane
BTB1458_0665
BTB1458_3168	COG0750	Cell envelope biogenesis outer membrane
BTB1458_3172	COG2335	Cell envelope biogenesis outer membrane
BTB1458_0668
BTB1458_0669
BTB1458_0670
BTB1458_0671
BTB1458_0672
BTB1458_0673
BTB1458_0674
BTB1458_0675
BTB1458_0676
BTB1458_0677
BTB1458_0678
BTB1458_3176	COG2335	Cell envelope biogenesis outer membrane
BTB1458_3216	COG1686	Cell envelope biogenesis outer membrane
BTB1458_3265	COG0463	Cell envelope biogenesis outer membrane
BTB1458_3293	COG1181	Cell envelope biogenesis outer membrane
BTB1458_0683
BTB1458_0684
BTB1458_0685
BTB1458_3351	COG0438	Cell envelope biogenesis outer membrane
BTB1458_3430	COG0668	Cell envelope biogenesis outer membrane
BTB1458_3622	COG1091	Cell envelope biogenesis outer membrane
BTB1458_3695	COG1686	Cell envelope biogenesis outer membrane
BTB1458_3763	COG2230	Cell envelope biogenesis outer membrane
BTB1458_3775	COG0399	Cell envelope biogenesis outer membrane
BTB1458_3796	COG0787	Cell envelope biogenesis outer membrane
BTB1458_3823	COG0449	Cell envelope biogenesis outer membrane
BTB1458_3849	COG1088	Cell envelope biogenesis outer membrane
BTB1458_3850	COG1898	Cell envelope biogenesis outer membrane
BTB1458_0696
BTB1458_4020	COG2027	Cell envelope biogenesis outer membrane
BTB1458_4024	COG0463	Cell envelope biogenesis outer membrane
BTB1458_4081	COG0744	Cell envelope biogenesis outer membrane
BTB1458_0700
BTB1458_4113	COG0769	Cell envelope biogenesis outer membrane
BTB1458_4118	COG0860	Cell envelope biogenesis outer membrane
BTB1458_4121	COG2230	Cell envelope biogenesis outer membrane
BTB1458_4165	COG1732	Cell envelope biogenesis outer membrane
BTB1458_4192	COG1088	Cell envelope biogenesis outer membrane
BTB1458_4195	COG0739	Cell envelope biogenesis outer membrane
BTB1458_4219	COG0562	Cell envelope biogenesis outer membrane
BTB1458_4221	COG5479	Cell envelope biogenesis outer membrane
BTB1458_4329	COG0810	Cell envelope biogenesis outer membrane
BTB1458_4341	COG0860	Cell envelope biogenesis outer membrane
BTB1458_4345	COG0357	Cell envelope biogenesis outer membrane
BTB1458_0128	COG0451	Cell envelope biogenesis outer membrane / Carbohydrate transport and metabolism
BTB1458_0161	COG0451	Cell envelope biogenesis outer membrane / Carbohydrate transport and metabolism
BTB1458_0714
BTB1458_0548	COG0451	Cell envelope biogenesis outer membrane / Carbohydrate transport and metabolism
BTB1458_0716
BTB1458_0586	COG0451	Cell envelope biogenesis outer membrane / Carbohydrate transport and metabolism
BTB1458_1235	COG0451	Cell envelope biogenesis outer membrane / Carbohydrate transport and metabolism
BTB1458_1697	COG0451	Cell envelope biogenesis outer membrane / Carbohydrate transport and metabolism
BTB1458_2060	COG0451	Cell envelope biogenesis outer membrane / Carbohydrate transport and metabolism
BTB1458_2276	COG0451	Cell envelope biogenesis outer membrane / Carbohydrate transport and metabolism
BTB1458_0722
BTB1458_3853	COG0451	Cell envelope biogenesis outer membrane / Carbohydrate transport and metabolism
BTB1458_0724
BTB1458_0725
BTB1458_4027	COG0451	Cell envelope biogenesis outer membrane / Carbohydrate transport and metabolism
BTB1458_0727
BTB1458_4127	COG0451	Cell envelope biogenesis outer membrane / Carbohydrate transport and metabolism
BTB1458_0605	COG4948	Cell envelope biogenesis outer membrane / General function prediction only
BTB1458_1729	COG0597	Cell envelope biogenesis outer membrane / Intracellular trafficking and secretion
BTB1458_0731
BTB1458_3620	COG1208	Cell envelope biogenesis outer membrane / Translation ribosomal structure and biogenesis
BTB1458_0108	COG5651	Cell motility and secretion
BTB1458_0734
BTB1458_0735
BTB1458_0736
BTB1458_0287	COG5651	Cell motility and secretion
BTB1458_0311	COG5651	Cell motility and secretion
BTB1458_0318	COG5651	Cell motility and secretion
BTB1458_0336	COG5651	Cell motility and secretion
BTB1458_0387	COG5651	Cell motility and secretion
BTB1458_0420	COG5651	Cell motility and secretion
BTB1458_0477	COG5651	Cell motility and secretion
BTB1458_0489	COG5651	Cell motility and secretion
BTB1458_0745
BTB1458_0746
BTB1458_0747
BTB1458_0748
BTB1458_0831	COG5651	Cell motility and secretion
BTB1458_0967	COG5651	Cell motility and secretion
BTB1458_1009	COG5651	Cell motility and secretion
BTB1458_1152	COG5651	Cell motility and secretion
BTB1458_1273	COG5651	Cell motility and secretion
BTB1458_0754
BTB1458_1313	COG5651	Cell motility and secretion
BTB1458_1342	COG5651	Cell motility and secretion
BTB1458_0757
BTB1458_1525	COG5651	Cell motility and secretion
BTB1458_0759
BTB1458_0760
BTB1458_1552	COG5651	Cell motility and secretion
BTB1458_1738	COG5651	Cell motility and secretion
BTB1458_1886	COG5651	Cell motility and secretion
BTB1458_1887	COG5651	Cell motility and secretion
BTB1458_1945	COG5651	Cell motility and secretion
BTB1458_1974	COG5651	Cell motility and secretion
BTB1458_0767
BTB1458_0768
BTB1458_0769
BTB1458_1976	COG5651	Cell motility and secretion
BTB1458_1977	COG5651	Cell motility and secretion
BTB1458_1988	COG5651	Cell motility and secretion
BTB1458_1989	COG5651	Cell motility and secretion
BTB1458_1990	COG5651	Cell motility and secretion
BTB1458_1994	COG5651	Cell motility and secretion
BTB1458_1995	COG5651	Cell motility and secretion
BTB1458_1996	COG5651	Cell motility and secretion
BTB1458_2112	COG5651	Cell motility and secretion
BTB1458_2113	COG5651	Cell motility and secretion
BTB1458_2115	COG5651	Cell motility and secretion
BTB1458_2342	COG5651	Cell motility and secretion
BTB1458_2357	COG5651	Cell motility and secretion
BTB1458_0783
BTB1458_0784
BTB1458_2606	COG5651	Cell motility and secretion
BTB1458_2610	COG5651	Cell motility and secretion
BTB1458_2698	COG5651	Cell motility and secretion
BTB1458_2893	COG5651	Cell motility and secretion
BTB1458_3062	COG5651	Cell motility and secretion
BTB1458_3064	COG5651	Cell motility and secretion
BTB1458_3195	COG5651	Cell motility and secretion
BTB1458_3331	COG5651	Cell motility and secretion
BTB1458_3340	COG5651	Cell motility and secretion
BTB1458_3452	COG5651	Cell motility and secretion
BTB1458_3467	COG5651	Cell motility and secretion
BTB1458_3468	COG5651	Cell motility and secretion
BTB1458_3477	COG5651	Cell motility and secretion
BTB1458_3492	COG5651	Cell motility and secretion
BTB1458_3494	COG5651	Cell motility and secretion
BTB1458_3709	COG5651	Cell motility and secretion
BTB1458_3713	COG5651	Cell motility and secretion
BTB1458_3718	COG5651	Cell motility and secretion
BTB1458_3719	COG5651	Cell motility and secretion
BTB1458_3797	COG5651	Cell motility and secretion
BTB1458_3798	COG5651	Cell motility and secretion
BTB1458_3801	COG5651	Cell motility and secretion
BTB1458_3809	COG5651	Cell motility and secretion
BTB1458_0808
BTB1458_3862	COG5651	Cell motility and secretion
BTB1458_0810
BTB1458_0811
BTB1458_0812
BTB1458_3925	COG5651	Cell motility and secretion
BTB1458_0814
BTB1458_0815
BTB1458_0816
BTB1458_3926	COG5651	Cell motility and secretion
BTB1458_0818
BTB1458_0819
BTB1458_0820
BTB1458_0821
BTB1458_0822
BTB1458_0823
BTB1458_3932	COG5651	Cell motility and secretion
BTB1458_0825
BTB1458_0826
BTB1458_3951	COG5651	Cell motility and secretion
BTB1458_4014	COG5651	Cell motility and secretion
BTB1458_4142	COG5651	Cell motility and secretion
BTB1458_4143	COG5651	Cell motility and secretion
BTB1458_4292	COG5651	Cell motility and secretion
BTB1458_4053	COG2064	Cell motility and secretion / Intracellular trafficking and secretion
BTB1458_0833
BTB1458_1098	COG1261	Cell motility and secretion / Posttranslational modification protein turnover chaperones
BTB1458_2834	COG1989	Cell motility and secretion / Posttranslational modification protein turnover chaperones / Intracellular trafficking and secretion
BTB1458_0955	COG0643	Cell motility and secretion / Signal transduction mechanisms
BTB1458_0041	COG0156	Coenzyme metabolism
BTB1458_0103	COG2226	Coenzyme metabolism
BTB1458_0839
BTB1458_0241	COG3172	Coenzyme metabolism
BTB1458_0253	COG2226	Coenzyme metabolism
BTB1458_0842
BTB1458_0285	COG2087	Coenzyme metabolism
BTB1458_0286	COG1492	Coenzyme metabolism
BTB1458_0290	COG1587	Coenzyme metabolism
BTB1458_0356	COG2226	Coenzyme metabolism
BTB1458_0359	COG2226	Coenzyme metabolism
BTB1458_0448	COG0352	Coenzyme metabolism
BTB1458_0450	COG2104	Coenzyme metabolism
BTB1458_0457	COG0351	Coenzyme metabolism
BTB1458_0458	COG0422	Coenzyme metabolism
BTB1458_0473	COG0303	Coenzyme metabolism
BTB1458_0557	COG0373	Coenzyme metabolism
BTB1458_0558	COG0181	Coenzyme metabolism
BTB1458_0559	COG0007	Coenzyme metabolism
BTB1458_0560	COG0113	Coenzyme metabolism
BTB1458_0569	COG2226	Coenzyme metabolism
BTB1458_0858
BTB1458_0573	COG0001	Coenzyme metabolism
BTB1458_0584	COG1575	Coenzyme metabolism
BTB1458_0861
BTB1458_0862
BTB1458_0599	COG0447	Coenzyme metabolism
BTB1458_0607	COG1165	Coenzyme metabolism
BTB1458_0610	COG2226	Coenzyme metabolism
BTB1458_0866
BTB1458_0867
BTB1458_0614	COG0142	Coenzyme metabolism
BTB1458_0619	COG2226	Coenzyme metabolism
BTB1458_0870
BTB1458_0627	COG1488	Coenzyme metabolism
BTB1458_0925	COG2226	Coenzyme metabolism
BTB1458_0952	COG0315	Coenzyme metabolism
BTB1458_0953	COG0521	Coenzyme metabolism
BTB1458_0954	COG0314	Coenzyme metabolism
BTB1458_0876
BTB1458_0956	COG1977	Coenzyme metabolism
BTB1458_0958	COG2896	Coenzyme metabolism
BTB1458_0879
BTB1458_1059	COG1239	Coenzyme metabolism
BTB1458_1091	COG0521	Coenzyme metabolism
BTB1458_1097	COG0142	Coenzyme metabolism
BTB1458_1100	COG0212	Coenzyme metabolism
BTB1458_0884
BTB1458_1102	COG0303	Coenzyme metabolism
BTB1458_1107	COG2226	Coenzyme metabolism
BTB1458_0887
BTB1458_0888
BTB1458_0889
BTB1458_1220	COG1072	Coenzyme metabolism
BTB1458_1286	COG2227	Coenzyme metabolism
BTB1458_0892
BTB1458_1304	COG2154	Coenzyme metabolism
BTB1458_1356	COG0294	Coenzyme metabolism
BTB1458_0895
BTB1458_0896
BTB1458_1491	COG1488	Coenzyme metabolism
BTB1458_1496	COG1977	Coenzyme metabolism
BTB1458_0899
BTB1458_1517	COG0476	Coenzyme metabolism
BTB1458_1557	COG0452	Coenzyme metabolism
BTB1458_1558	COG0192	Coenzyme metabolism
BTB1458_1569	COG2226	Coenzyme metabolism
BTB1458_1571	COG2226	Coenzyme metabolism
BTB1458_1575	COG0117	Coenzyme metabolism
BTB1458_0906
BTB1458_1578	COG0307	Coenzyme metabolism
BTB1458_1581	COG0108	Coenzyme metabolism
BTB1458_1582	COG0054	Coenzyme metabolism
BTB1458_1660	COG1240	Coenzyme metabolism
BTB1458_1664	COG0276	Coenzyme metabolism
BTB1458_1679	COG2226	Coenzyme metabolism
BTB1458_0913
BTB1458_0914
BTB1458_0915
BTB1458_0916
BTB1458_0917
BTB1458_0918
BTB1458_0919
BTB1458_1693	COG2227	Coenzyme metabolism
BTB1458_1700	COG2227	Coenzyme metabolism
BTB1458_0922
BTB1458_0923
BTB1458_1713	COG2226	Coenzyme metabolism
BTB1458_1760	COG0161	Coenzyme metabolism
BTB1458_1761	COG0156	Coenzyme metabolism
BTB1458_0927
BTB1458_1762	COG0132	Coenzyme metabolism
BTB1458_1766	COG0502	Coenzyme metabolism
BTB1458_1770	COG0379	Coenzyme metabolism
BTB1458_1771	COG0029	Coenzyme metabolism
BTB1458_0932
BTB1458_1772	COG0157	Coenzyme metabolism
BTB1458_0934
BTB1458_1773	COG2226	Coenzyme metabolism
BTB1458_2139	COG0108	Coenzyme metabolism
BTB1458_0937
BTB1458_2185	COG2226	Coenzyme metabolism
BTB1458_0939
BTB1458_0940
BTB1458_2216	COG2226	Coenzyme metabolism
BTB1458_0942
BTB1458_2291	COG1429	Coenzyme metabolism
BTB1458_0944
BTB1458_0945
BTB1458_2295	COG2082	Coenzyme metabolism
BTB1458_2296	COG1010	Coenzyme metabolism
BTB1458_2301	COG2099	Coenzyme metabolism
BTB1458_2302	COG2875	Coenzyme metabolism
BTB1458_2303	COG2242	Coenzyme metabolism
BTB1458_0951
BTB1458_2409	COG0142	Coenzyme metabolism
BTB1458_2445	COG2038	Coenzyme metabolism
BTB1458_2446	COG0368	Coenzyme metabolism
BTB1458_2455	COG0321	Coenzyme metabolism
BTB1458_2456	COG0320	Coenzyme metabolism
BTB1458_2465	COG0413	Coenzyme metabolism
BTB1458_2480	COG1270	Coenzyme metabolism
BTB1458_2503	COG2226	Coenzyme metabolism
BTB1458_0960
BTB1458_0961
BTB1458_2589	COG0476	Coenzyme metabolism
BTB1458_2645	COG0635	Coenzyme metabolism
BTB1458_0964
BTB1458_0965
BTB1458_0966
BTB1458_2687	COG1057	Coenzyme metabolism
BTB1458_0968
BTB1458_2710	COG0171	Coenzyme metabolism
BTB1458_2720	COG0285	Coenzyme metabolism
BTB1458_0971
BTB1458_0972
BTB1458_2727	COG0746	Coenzyme metabolism
BTB1458_0974
BTB1458_2856	COG1893	Coenzyme metabolism
BTB1458_2889	COG0311	Coenzyme metabolism
BTB1458_0977
BTB1458_0978
BTB1458_0979
BTB1458_2891	COG0214	Coenzyme metabolism
BTB1458_2892	COG0259	Coenzyme metabolism
BTB1458_2908	COG2226	Coenzyme metabolism
BTB1458_0983
BTB1458_2958	COG1985	Coenzyme metabolism
BTB1458_2962	COG2226	Coenzyme metabolism
BTB1458_2964	COG1232	Coenzyme metabolism
BTB1458_0987
BTB1458_2965	COG0407	Coenzyme metabolism
BTB1458_0989
BTB1458_3056	COG0262	Coenzyme metabolism
BTB1458_3080	COG0196	Coenzyme metabolism
BTB1458_0992
BTB1458_0993
BTB1458_3142	COG0007	Coenzyme metabolism
BTB1458_3143	COG1797	Coenzyme metabolism
BTB1458_3144	COG2109	Coenzyme metabolism
BTB1458_3145	COG1239	Coenzyme metabolism
BTB1458_3260	COG2226	Coenzyme metabolism
BTB1458_3276	COG0669	Coenzyme metabolism
BTB1458_3289	COG0611	Coenzyme metabolism
BTB1458_1001
BTB1458_1002
BTB1458_1003
BTB1458_3349	COG2227	Coenzyme metabolism
BTB1458_1005
BTB1458_1006
BTB1458_3358	COG2226	Coenzyme metabolism
BTB1458_3435	COG2896	Coenzyme metabolism
BTB1458_3436	COG2154	Coenzyme metabolism
BTB1458_1010
BTB1458_1011
BTB1458_1012
BTB1458_3437	COG0315	Coenzyme metabolism
BTB1458_1014
BTB1458_3441	COG0476	Coenzyme metabolism
BTB1458_3444	COG0314	Coenzyme metabolism
BTB1458_3553	COG0476	Coenzyme metabolism
BTB1458_3602	COG0499	Coenzyme metabolism
BTB1458_3635	COG0340	Coenzyme metabolism
BTB1458_3682	COG0314	Coenzyme metabolism
BTB1458_3683	COG0315	Coenzyme metabolism
BTB1458_3684	COG2154	Coenzyme metabolism
BTB1458_3685	COG2896	Coenzyme metabolism
BTB1458_3694	COG0161	Coenzyme metabolism
BTB1458_3708	COG2226	Coenzyme metabolism
BTB1458_3725	COG0190	Coenzyme metabolism
BTB1458_3754	COG0142	Coenzyme metabolism
BTB1458_3770	COG0142	Coenzyme metabolism
BTB1458_3996	COG0853	Coenzyme metabolism
BTB1458_3998	COG0414	Coenzyme metabolism
BTB1458_4002	COG0801	Coenzyme metabolism
BTB1458_4003	COG1539	Coenzyme metabolism
BTB1458_4004	COG0294	Coenzyme metabolism
BTB1458_4005	COG0302	Coenzyme metabolism
BTB1458_4098	COG2227	Coenzyme metabolism
BTB1458_4103	COG3572	Coenzyme metabolism
BTB1458_4216	COG0382	Coenzyme metabolism
BTB1458_1038
BTB1458_1039
BTB1458_4245	COG2226	Coenzyme metabolism
BTB1458_4272	COG0684	Coenzyme metabolism
BTB1458_0973	COG1932	Coenzyme metabolism / Amino acid transport and metabolism
BTB1458_0418	COG0543	Coenzyme metabolism / Energy production and conversion
BTB1458_1044
BTB1458_1045
BTB1458_1046
BTB1458_0629	COG0654	Coenzyme metabolism / Energy production and conversion
BTB1458_1411	COG0654	Coenzyme metabolism / Energy production and conversion
BTB1458_1942	COG0654	Coenzyme metabolism / Energy production and conversion
BTB1458_1050
BTB1458_2136	COG0543	Coenzyme metabolism / Energy production and conversion
BTB1458_3608	COG0654	Coenzyme metabolism / Energy production and conversion
BTB1458_1053
BTB1458_1318	COG1060	Coenzyme metabolism / General function prediction only
BTB1458_1055
BTB1458_1056
BTB1458_2969	COG1154	Coenzyme metabolism / Lipid metabolism
BTB1458_3749	COG1154	Coenzyme metabolism / Lipid metabolism
BTB1458_3564	COG1169	Coenzyme metabolism / Secondary metabolites biosynthesis transport and catabolism
BTB1458_0222	COG1132	Defense mechanisms
BTB1458_1061
BTB1458_0433	COG1680	Defense mechanisms
BTB1458_1063
BTB1458_1064
BTB1458_0999	COG1680	Defense mechanisms
BTB1458_1094	COG1136	Defense mechanisms
BTB1458_1067
BTB1458_1068
BTB1458_1069
BTB1458_1070
BTB1458_1071
BTB1458_1072
BTB1458_1367	COG1131	Defense mechanisms
BTB1458_1074
BTB1458_1425	COG1132	Defense mechanisms
BTB1458_1076
BTB1458_1426	COG1132	Defense mechanisms
BTB1458_1509	COG1132	Defense mechanisms
BTB1458_1510	COG1132	Defense mechanisms
BTB1458_1532	COG1680	Defense mechanisms
BTB1458_1632	COG0842	Defense mechanisms
BTB1458_1082
BTB1458_1083
BTB1458_1633	COG1131	Defense mechanisms
BTB1458_1085
BTB1458_1086
BTB1458_1678	COG1680	Defense mechanisms
BTB1458_1865	COG0842	Defense mechanisms
BTB1458_1866	COG1131	Defense mechanisms
BTB1458_1908	COG1680	Defense mechanisms
BTB1458_1916	COG1680	Defense mechanisms
BTB1458_1938	COG1131	Defense mechanisms
BTB1458_1093
BTB1458_2120	COG1680	Defense mechanisms
BTB1458_2121	COG1680	Defense mechanisms
BTB1458_2299	COG2367	Defense mechanisms
BTB1458_2372	COG1968	Defense mechanisms
BTB1458_2502	COG1680	Defense mechanisms
BTB1458_2739	COG1680	Defense mechanisms
BTB1458_2746	COG1403	Defense mechanisms
BTB1458_2810	COG1715	Defense mechanisms
BTB1458_2847	COG1136	Defense mechanisms
BTB1458_2924	COG3896	Defense mechanisms
BTB1458_1104
BTB1458_1105
BTB1458_1106
BTB1458_2976	COG1131	Defense mechanisms
BTB1458_3049	COG0286	Defense mechanisms
BTB1458_1109
BTB1458_3054	COG0732	Defense mechanisms
BTB1458_3130	COG0534	Defense mechanisms
BTB1458_3242	COG1131	Defense mechanisms
BTB1458_3244	COG0842	Defense mechanisms
BTB1458_1114
BTB1458_3270	COG3510	Defense mechanisms
BTB1458_1116
BTB1458_3990	COG2367	Defense mechanisms
BTB1458_4183	COG1680	Defense mechanisms
BTB1458_0001	COG0593	DNA replication recombination and repair
BTB1458_0002	COG2963	DNA replication recombination and repair
BTB1458_0003	COG2801	DNA replication recombination and repair
BTB1458_0004	COG0592	DNA replication recombination and repair
BTB1458_0005	COG1195	DNA replication recombination and repair
BTB1458_0007	COG0187	DNA replication recombination and repair
BTB1458_1125
BTB1458_1126
BTB1458_0008	COG0188	DNA replication recombination and repair
BTB1458_0065	COG0629	DNA replication recombination and repair
BTB1458_1129
BTB1458_0069	COG0305	DNA replication recombination and repair
BTB1458_0164	COG0122	DNA replication recombination and repair
BTB1458_0301	COG3285	DNA replication recombination and repair
BTB1458_0462	COG0708	DNA replication recombination and repair
BTB1458_0663	COG2452	DNA replication recombination and repair
BTB1458_0664	COG0675	DNA replication recombination and repair
BTB1458_0692	COG0507	DNA replication recombination and repair
BTB1458_0693	COG1074	DNA replication recombination and repair
BTB1458_1138
BTB1458_0694	COG1330	DNA replication recombination and repair
BTB1458_0737	COG0648	DNA replication recombination and repair
BTB1458_1141
BTB1458_0801	COG0188	DNA replication recombination and repair
BTB1458_0813	COG3464	DNA replication recombination and repair
BTB1458_0832	COG3415	DNA replication recombination and repair
BTB1458_0834	COG2801	DNA replication recombination and repair
BTB1458_0835	COG2963	DNA replication recombination and repair
BTB1458_0877	COG2963	DNA replication recombination and repair
BTB1458_1148
BTB1458_0878	COG2801	DNA replication recombination and repair
BTB1458_1150
BTB1458_0880	COG3547	DNA replication recombination and repair
BTB1458_0911	COG0675	DNA replication recombination and repair
BTB1458_1153
BTB1458_1154
BTB1458_1155
BTB1458_1156
BTB1458_1017	COG3328	DNA replication recombination and repair
BTB1458_1018	COG2452	DNA replication recombination and repair
BTB1458_1019	COG0675	DNA replication recombination and repair
BTB1458_1035	COG3285	DNA replication recombination and repair
BTB1458_1161
BTB1458_1162
BTB1458_1163
BTB1458_1041	COG0266	DNA replication recombination and repair
BTB1458_1165
BTB1458_1166
BTB1458_1048	COG0210	DNA replication recombination and repair
BTB1458_1065	COG2801	DNA replication recombination and repair
BTB1458_1169
BTB1458_1170
BTB1458_1171
BTB1458_1172
BTB1458_1173
BTB1458_1066	COG2963	DNA replication recombination and repair
BTB1458_1175
BTB1458_1110	COG3145	DNA replication recombination and repair
BTB1458_1118	COG0084	DNA replication recombination and repair
BTB1458_1147	COG3039	DNA replication recombination and repair
BTB1458_1179
BTB1458_1149	COG3039	DNA replication recombination and repair
BTB1458_1157	COG3293	DNA replication recombination and repair
BTB1458_1158	COG3293	DNA replication recombination and repair
BTB1458_1183
BTB1458_1184
BTB1458_1164	COG3328	DNA replication recombination and repair
BTB1458_1186
BTB1458_1187
BTB1458_1188
BTB1458_1189
BTB1458_1236	COG1722	DNA replication recombination and repair
BTB1458_1237	COG1570	DNA replication recombination and repair
BTB1458_1271	COG2801	DNA replication recombination and repair
BTB1458_1193
BTB1458_1272	COG2963	DNA replication recombination and repair
BTB1458_1195
BTB1458_1290	COG3293	DNA replication recombination and repair
BTB1458_1291	COG3293	DNA replication recombination and repair
BTB1458_1298	COG0177	DNA replication recombination and repair
BTB1458_1345	COG3328	DNA replication recombination and repair
BTB1458_1359	COG2818	DNA replication recombination and repair
BTB1458_1410	COG1573	DNA replication recombination and repair
BTB1458_1430	COG0420	DNA replication recombination and repair
BTB1458_1203
BTB1458_1469	COG3464	DNA replication recombination and repair
BTB1458_1205
BTB1458_1474	COG0350	DNA replication recombination and repair
BTB1458_1207
BTB1458_1475	COG0122	DNA replication recombination and repair
BTB1458_1480	COG1637	DNA replication recombination and repair
BTB1458_1210
BTB1458_1536	COG2801	DNA replication recombination and repair
BTB1458_1212
BTB1458_1213
BTB1458_1214
BTB1458_1215
BTB1458_1216
BTB1458_1537	COG2963	DNA replication recombination and repair
BTB1458_1218
BTB1458_1219
BTB1458_1568	COG1198	DNA replication recombination and repair
BTB1458_1586	COG0322	DNA replication recombination and repair
BTB1458_1222
BTB1458_1645	COG2801	DNA replication recombination and repair
BTB1458_1646	COG2963	DNA replication recombination and repair
BTB1458_1225
BTB1458_1709	COG2801	DNA replication recombination and repair
BTB1458_1710	COG2963	DNA replication recombination and repair
BTB1458_1228
BTB1458_1727	COG0389	DNA replication recombination and repair
BTB1458_1737	COG0587	DNA replication recombination and repair
BTB1458_1231
BTB1458_1807	COG0749	DNA replication recombination and repair
BTB1458_1812	COG0556	DNA replication recombination and repair
BTB1458_1819	COG0178	DNA replication recombination and repair
BTB1458_1867	COG2094	DNA replication recombination and repair
BTB1458_1876	COG0497	DNA replication recombination and repair
BTB1458_1881	COG4974	DNA replication recombination and repair
BTB1458_1238
BTB1458_1948	COG2801	DNA replication recombination and repair
BTB1458_1240
BTB1458_1949	COG2963	DNA replication recombination and repair
BTB1458_1242
BTB1458_1951	COG2801	DNA replication recombination and repair
BTB1458_1244
BTB1458_1245
BTB1458_2233	COG3547	DNA replication recombination and repair
BTB1458_1247
BTB1458_1248
BTB1458_1249
BTB1458_2236	COG2801	DNA replication recombination and repair
BTB1458_1251
BTB1458_2237	COG2963	DNA replication recombination and repair
BTB1458_2324	COG0258	DNA replication recombination and repair
BTB1458_2326	COG4581	DNA replication recombination and repair
BTB1458_1255
BTB1458_2339	COG2963	DNA replication recombination and repair
BTB1458_1257
BTB1458_1258
BTB1458_2340	COG2801	DNA replication recombination and repair
BTB1458_1260
BTB1458_1261
BTB1458_1262
BTB1458_2353	COG2887	DNA replication recombination and repair
BTB1458_2413	COG3547	DNA replication recombination and repair
BTB1458_2430	COG0322	DNA replication recombination and repair
BTB1458_1266
BTB1458_2553	COG4974	DNA replication recombination and repair
BTB1458_1268
BTB1458_2557	COG0507	DNA replication recombination and repair
BTB1458_1270
BTB1458_2596	COG0358	DNA replication recombination and repair
BTB1458_2607	COG2963	DNA replication recombination and repair
BTB1458_2608	COG2801	DNA replication recombination and repair
BTB1458_2616	COG1381	DNA replication recombination and repair
BTB1458_2677	COG1466	DNA replication recombination and repair
BTB1458_1276
BTB1458_2680	COG1555	DNA replication recombination and repair
BTB1458_2690	COG3547	DNA replication recombination and repair
BTB1458_1279
BTB1458_2740	COG0266	DNA replication recombination and repair
BTB1458_2755	COG0629	DNA replication recombination and repair
BTB1458_2792	COG3328	DNA replication recombination and repair
BTB1458_2812	COG1948	DNA replication recombination and repair
BTB1458_1284
BTB1458_2837	COG0816	DNA replication recombination and repair
BTB1458_2842	COG2256	DNA replication recombination and repair
BTB1458_1287
BTB1458_1288
BTB1458_1289
BTB1458_2862	COG1533	DNA replication recombination and repair
BTB1458_2876	COG2255	DNA replication recombination and repair
BTB1458_2877	COG0632	DNA replication recombination and repair
BTB1458_2879	COG0817	DNA replication recombination and repair
BTB1458_2936	COG4974	DNA replication recombination and repair
BTB1458_2941	COG3747	DNA replication recombination and repair
BTB1458_2948	COG4974	DNA replication recombination and repair
BTB1458_1297
BTB1458_2953	COG3328	DNA replication recombination and repair
BTB1458_1299
BTB1458_3024	COG0468	DNA replication recombination and repair
BTB1458_1301
BTB1458_1302
BTB1458_1303
BTB1458_3085	COG0675	DNA replication recombination and repair
BTB1458_3086	COG2452	DNA replication recombination and repair
BTB1458_3105	COG3464	DNA replication recombination and repair
BTB1458_3107	COG2801	DNA replication recombination and repair
BTB1458_3109	COG2963	DNA replication recombination and repair
BTB1458_3110	COG2801	DNA replication recombination and repair
BTB1458_3111	COG1567	DNA replication recombination and repair
BTB1458_3112	COG1337	DNA replication recombination and repair
BTB1458_3187	COG0675	DNA replication recombination and repair
BTB1458_3188	COG2452	DNA replication recombination and repair
BTB1458_1314
BTB1458_3199	COG4974	DNA replication recombination and repair
BTB1458_1316
BTB1458_1317
BTB1458_3203	COG0792	DNA replication recombination and repair
BTB1458_1319
BTB1458_3207	COG0164	DNA replication recombination and repair
BTB1458_3231	COG0266	DNA replication recombination and repair
BTB1458_3252	COG4584	DNA replication recombination and repair
BTB1458_3253	COG1484	DNA replication recombination and repair
BTB1458_3271	COG3039	DNA replication recombination and repair
BTB1458_3277	COG0742	DNA replication recombination and repair
BTB1458_1326
BTB1458_3288	COG0692	DNA replication recombination and repair
BTB1458_1328
BTB1458_3290	COG0675	DNA replication recombination and repair
BTB1458_3291	COG2452	DNA replication recombination and repair
BTB1458_3298	COG0776	DNA replication recombination and repair
BTB1458_3327	COG0272	DNA replication recombination and repair
BTB1458_3333	COG2801	DNA replication recombination and repair
BTB1458_3334	COG2963	DNA replication recombination and repair
BTB1458_1335
BTB1458_3337	COG2963	DNA replication recombination and repair
BTB1458_3338	COG2801	DNA replication recombination and repair
BTB1458_3342	COG3328	DNA replication recombination and repair
BTB1458_3377	COG0389	DNA replication recombination and repair
BTB1458_1340
BTB1458_1341
BTB1458_3383	COG1793	DNA replication recombination and repair
BTB1458_3440	COG3328	DNA replication recombination and repair
BTB1458_1344
BTB1458_3447	COG1943	DNA replication recombination and repair
BTB1458_1346
BTB1458_3457	COG2801	DNA replication recombination and repair
BTB1458_3458	COG2963	DNA replication recombination and repair
BTB1458_3518	COG2801	DNA replication recombination and repair
BTB1458_1350
BTB1458_3519	COG2963	DNA replication recombination and repair
BTB1458_1352
BTB1458_3531	COG2826	DNA replication recombination and repair
BTB1458_3543	COG0210	DNA replication recombination and repair
BTB1458_1355
BTB1458_3545	COG2816	DNA replication recombination and repair
BTB1458_3547	COG0210	DNA replication recombination and repair
BTB1458_1358
BTB1458_3548	COG0210	DNA replication recombination and repair
BTB1458_1360
BTB1458_3551	COG3695	DNA replication recombination and repair
BTB1458_3619	COG0827	DNA replication recombination and repair
BTB1458_1363
BTB1458_3654	COG0266	DNA replication recombination and repair
BTB1458_3690	COG2801	DNA replication recombination and repair
BTB1458_3691	COG2963	DNA replication recombination and repair
BTB1458_3715	COG3464	DNA replication recombination and repair
BTB1458_3739	COG0587	DNA replication recombination and repair
BTB1458_3752	COG2963	DNA replication recombination and repair
BTB1458_3753	COG2801	DNA replication recombination and repair
BTB1458_1371
BTB1458_3757	COG3039	DNA replication recombination and repair
BTB1458_3758	COG3039	DNA replication recombination and repair
BTB1458_3765	COG0389	DNA replication recombination and repair
BTB1458_3802	COG1484	DNA replication recombination and repair
BTB1458_1376
BTB1458_3803	COG2801	DNA replication recombination and repair
BTB1458_1378
BTB1458_3804	COG2963	DNA replication recombination and repair
BTB1458_3807	COG4584	DNA replication recombination and repair
BTB1458_3808	COG2801	DNA replication recombination and repair
BTB1458_3813	COG2801	DNA replication recombination and repair
BTB1458_1383
BTB1458_1384
BTB1458_3816	COG3328	DNA replication recombination and repair
BTB1458_3986	COG1194	DNA replication recombination and repair
BTB1458_4029	COG4584	DNA replication recombination and repair
BTB1458_4031	COG4584	DNA replication recombination and repair
BTB1458_4033	COG1484	DNA replication recombination and repair
BTB1458_4034	COG3328	DNA replication recombination and repair
BTB1458_1391
BTB1458_4039	COG0470	DNA replication recombination and repair
BTB1458_1393
BTB1458_4041	COG0550	DNA replication recombination and repair
BTB1458_4071	COG0177	DNA replication recombination and repair
BTB1458_4111	COG0847	DNA replication recombination and repair
BTB1458_4116	COG0353	DNA replication recombination and repair
BTB1458_4122	COG2812	DNA replication recombination and repair
BTB1458_1399
BTB1458_4134	COG3285	DNA replication recombination and repair
BTB1458_1401
BTB1458_1402
BTB1458_4135	COG1793	DNA replication recombination and repair
BTB1458_4156	COG4974	DNA replication recombination and repair
BTB1458_4208	COG3464	DNA replication recombination and repair
BTB1458_4240	COG0675	DNA replication recombination and repair
BTB1458_4241	COG2452	DNA replication recombination and repair
BTB1458_1880	COG0494	DNA replication recombination and repair / General function prediction only
BTB1458_1409
BTB1458_2894	COG0494	DNA replication recombination and repair / General function prediction only
BTB1458_4137	COG4119	DNA replication recombination and repair / General function prediction only
BTB1458_1412
BTB1458_3201	COG0758	DNA replication recombination and repair / Intracellular trafficking and secretion
BTB1458_1131	COG1197	DNA replication recombination and repair / Transcription
BTB1458_3285	COG1200	DNA replication recombination and repair / Transcription
BTB1458_1416
BTB1458_1417
BTB1458_1403	COG0513	DNA replication recombination and repair / Transcription / Translation ribosomal structure and biogenesis
BTB1458_3560	COG0513	DNA replication recombination and repair / Transcription / Translation ribosomal structure and biogenesis
BTB1458_1420
BTB1458_1421
BTB1458_1422
BTB1458_1423
BTB1458_1424
BTB1458_0055	COG2141	Energy production and conversion
BTB1458_0075	COG0277	Energy production and conversion
BTB1458_1427
BTB1458_1428
BTB1458_0080	COG2838	Energy production and conversion
BTB1458_0095	COG3260	Energy production and conversion
BTB1458_0097	COG0650	Energy production and conversion
BTB1458_0098	COG4237	Energy production and conversion
BTB1458_0100	COG3261	Energy production and conversion
BTB1458_0153	COG2141	Energy production and conversion
BTB1458_0169	COG1012	Energy production and conversion
BTB1458_0180	COG3288	Energy production and conversion
BTB1458_1437
BTB1458_0181	COG3288	Energy production and conversion
BTB1458_0182	COG1282	Energy production and conversion
BTB1458_0187	COG0277	Energy production and conversion
BTB1458_0188	COG1062	Energy production and conversion
BTB1458_0226	COG0243	Energy production and conversion
BTB1458_1443
BTB1458_0240	COG1274	Energy production and conversion
BTB1458_1445
BTB1458_1446
BTB1458_0242	COG1032	Energy production and conversion
BTB1458_0252	COG1012	Energy production and conversion
BTB1458_0264	COG1012	Energy production and conversion
BTB1458_0278	COG0479	Energy production and conversion
BTB1458_0279	COG1053	Energy production and conversion
BTB1458_0283	COG1251	Energy production and conversion
BTB1458_1453
BTB1458_0337	COG0778	Energy production and conversion
BTB1458_0348	COG0584	Energy production and conversion
BTB1458_0368	COG0247	Energy production and conversion
BTB1458_0406	COG1529	Energy production and conversion
BTB1458_0407	COG2080	Energy production and conversion
BTB1458_1459
BTB1458_0408	COG1319	Energy production and conversion
BTB1458_0425	COG1252	Energy production and conversion
BTB1458_0441	COG2141	Energy production and conversion
BTB1458_0442	COG0280	Energy production and conversion
BTB1458_0443	COG0282	Energy production and conversion
BTB1458_0497	COG1012	Energy production and conversion
BTB1458_0501	COG1249	Energy production and conversion
BTB1458_0506	COG2224	Energy production and conversion
BTB1458_1468
BTB1458_0613	COG0644	Energy production and conversion
BTB1458_0616	COG0240	Energy production and conversion
BTB1458_0680	COG1085	Energy production and conversion
BTB1458_1472
BTB1458_1473
BTB1458_0681	COG1085	Energy production and conversion
BTB1458_0756	COG1251	Energy production and conversion
BTB1458_0763	COG1304	Energy production and conversion
BTB1458_0829	COG1012	Energy production and conversion
BTB1458_0840	COG1062	Energy production and conversion
BTB1458_0841	COG1141	Energy production and conversion
BTB1458_0847	COG1012	Energy production and conversion
BTB1458_1481
BTB1458_1482
BTB1458_0872	COG2141	Energy production and conversion
BTB1458_0875	COG1249	Energy production and conversion
BTB1458_0929	COG1071	Energy production and conversion
BTB1458_1486
BTB1458_0943	COG1804	Energy production and conversion
BTB1458_0981	COG0372	Energy production and conversion
BTB1458_0988	COG0372	Energy production and conversion
BTB1458_1037	COG2141	Energy production and conversion
BTB1458_1051	COG0045	Energy production and conversion
BTB1458_1052	COG0074	Energy production and conversion
BTB1458_1493
BTB1458_1054	COG2141	Energy production and conversion
BTB1458_1226	COG0114	Energy production and conversion
BTB1458_1265	COG0372	Energy production and conversion
BTB1458_1277	COG0644	Energy production and conversion
BTB1458_1282	COG1804	Energy production and conversion
BTB1458_1306	COG5013	Energy production and conversion
BTB1458_1307	COG1140	Energy production and conversion
BTB1458_1308	COG2180	Energy production and conversion
BTB1458_1309	COG2181	Energy production and conversion
BTB1458_1503
BTB1458_1320	COG1902	Energy production and conversion
BTB1458_1322	COG1146	Energy production and conversion
BTB1458_1331	COG1012	Energy production and conversion
BTB1458_1390	COG0039	Energy production and conversion
BTB1458_1398	COG0567	Energy production and conversion
BTB1458_1407	COG0277	Energy production and conversion
BTB1458_1460	COG0356	Energy production and conversion
BTB1458_1461	COG0636	Energy production and conversion
BTB1458_1512
BTB1458_1513
BTB1458_1514
BTB1458_1462	COG0711	Energy production and conversion
BTB1458_1463	COG0712	Energy production and conversion
BTB1458_1464	COG0056	Energy production and conversion
BTB1458_1518
BTB1458_1465	COG0224	Energy production and conversion
BTB1458_1520
BTB1458_1466	COG0055	Energy production and conversion
BTB1458_1467	COG0355	Energy production and conversion
BTB1458_1523
BTB1458_1524	COG2141	Energy production and conversion
BTB1458_1612	COG0243	Energy production and conversion
BTB1458_1526
BTB1458_1527
BTB1458_1641	COG0822	Energy production and conversion
BTB1458_1654	COG1048	Energy production and conversion
BTB1458_1744	COG1053	Energy production and conversion
BTB1458_1531
BTB1458_1745	COG0479	Energy production and conversion
BTB1458_1533
BTB1458_1534
BTB1458_1535
BTB1458_1746	COG3029	Energy production and conversion
BTB1458_1747	COG3080	Energy production and conversion
BTB1458_1538
BTB1458_1800	COG1294	Energy production and conversion
BTB1458_1540
BTB1458_1801	COG1271	Energy production and conversion
BTB1458_1911	COG0277	Energy production and conversion
BTB1458_1543
BTB1458_1918	COG1012	Energy production and conversion
BTB1458_1921	COG0508	Energy production and conversion
BTB1458_1925	COG5013	Energy production and conversion
BTB1458_1547
BTB1458_1958	COG0277	Energy production and conversion
BTB1458_1961	COG0277	Energy production and conversion
BTB1458_1973	COG1141	Energy production and conversion
BTB1458_1551
BTB1458_1999	COG1252	Energy production and conversion
BTB1458_1553
BTB1458_1554
BTB1458_2004	COG1053	Energy production and conversion
BTB1458_2025	COG2225	Energy production and conversion
BTB1458_2043	COG1252	Energy production and conversion
BTB1458_2044	COG2141	Energy production and conversion
BTB1458_2057	COG1804	Energy production and conversion
BTB1458_2061	COG1251	Energy production and conversion
BTB1458_2064	COG1304	Energy production and conversion
BTB1458_1562
BTB1458_2111	COG2224	Energy production and conversion
BTB1458_1564
BTB1458_2135	COG2141	Energy production and conversion
BTB1458_2221	COG1146	Energy production and conversion
BTB1458_2399	COG2141	Energy production and conversion
BTB1458_2431	COG1845	Energy production and conversion
BTB1458_2432	COG2010	Energy production and conversion
BTB1458_2433	COG0723	Energy production and conversion
BTB1458_2434	COG1290	Energy production and conversion
BTB1458_2438	COG1622	Energy production and conversion
BTB1458_2453	COG0508	Energy production and conversion
BTB1458_2486	COG2609	Energy production and conversion
BTB1458_2494	COG0578	Energy production and conversion
BTB1458_2496	COG0277	Energy production and conversion
BTB1458_1577
BTB1458_2504	COG1062	Energy production and conversion
BTB1458_2520	COG0584	Energy production and conversion
BTB1458_2521	COG0277	Energy production and conversion
BTB1458_2538	COG0667	Energy production and conversion
BTB1458_2582	COG0281	Energy production and conversion
BTB1458_2728	COG1013	Energy production and conversion
BTB1458_1584
BTB1458_1585
BTB1458_2729	COG0674	Energy production and conversion
BTB1458_2774	COG0508	Energy production and conversion
BTB1458_2775	COG0022	Energy production and conversion
BTB1458_2776	COG1071	Energy production and conversion
BTB1458_1590
BTB1458_1591
BTB1458_1592
BTB1458_3001	COG1249	Energy production and conversion
BTB1458_3070	COG1018	Energy production and conversion
BTB1458_3151	COG1249	Energy production and conversion
BTB1458_3156	COG1012	Energy production and conversion
BTB1458_1597
BTB1458_1598
BTB1458_3198	COG2141	Energy production and conversion
BTB1458_1600
BTB1458_1601
BTB1458_3204	COG1526	Energy production and conversion
BTB1458_1603
BTB1458_3205	COG0243	Energy production and conversion
BTB1458_3229	COG1254	Energy production and conversion
BTB1458_3259	COG2141	Energy production and conversion
BTB1458_1607
BTB1458_1608
BTB1458_3278	COG1038	Energy production and conversion
BTB1458_1610
BTB1458_1611
BTB1458_3294	COG0240	Energy production and conversion
BTB1458_1613
BTB1458_3347	COG2025	Energy production and conversion
BTB1458_1615
BTB1458_1616
BTB1458_1617
BTB1458_3348	COG2086	Energy production and conversion
BTB1458_3363	COG0843	Energy production and conversion
BTB1458_3394	COG2141	Energy production and conversion
BTB1458_3402	COG2141	Energy production and conversion
BTB1458_1622
BTB1458_3409	COG1062	Energy production and conversion
BTB1458_1624
BTB1458_1625
BTB1458_3417	COG2141	Energy production and conversion
BTB1458_1627
BTB1458_3433	COG0277	Energy production and conversion
BTB1458_3478	COG0838	Energy production and conversion
BTB1458_1630
BTB1458_3479	COG0377	Energy production and conversion
BTB1458_3480	COG0852	Energy production and conversion
BTB1458_3481	COG0649	Energy production and conversion
BTB1458_1634
BTB1458_1635
BTB1458_3482	COG1905	Energy production and conversion
BTB1458_3483	COG1894	Energy production and conversion
BTB1458_3484	COG1034	Energy production and conversion
BTB1458_3485	COG1005	Energy production and conversion
BTB1458_3486	COG1143	Energy production and conversion
BTB1458_3487	COG0839	Energy production and conversion
BTB1458_3488	COG0713	Energy production and conversion
BTB1458_3490	COG1008	Energy production and conversion
BTB1458_1644
BTB1458_3491	COG1007	Energy production and conversion
BTB1458_3533	COG2141	Energy production and conversion
BTB1458_3571	COG1038	Energy production and conversion
BTB1458_3583	COG1018	Energy production and conversion
BTB1458_3604	COG1773	Energy production and conversion
BTB1458_3605	COG1773	Energy production and conversion
BTB1458_3628	COG1804	Energy production and conversion
BTB1458_1652
BTB1458_3649	COG1012	Energy production and conversion
BTB1458_3659	COG0578	Energy production and conversion
BTB1458_1655
BTB1458_3660	COG1249	Energy production and conversion
BTB1458_3675	COG2009	Energy production and conversion
BTB1458_3676	COG2142	Energy production and conversion
BTB1458_3677	COG1053	Energy production and conversion
BTB1458_3678	COG0479	Energy production and conversion
BTB1458_1661
BTB1458_3704	COG0538	Energy production and conversion
BTB1458_3721	COG0277	Energy production and conversion
BTB1458_3728	COG1902	Energy production and conversion
BTB1458_3737	COG0778	Energy production and conversion
BTB1458_3848	COG2141	Energy production and conversion
BTB1458_1667
BTB1458_1668
BTB1458_3889	COG1141	Energy production and conversion
BTB1458_1670
BTB1458_1671
BTB1458_3909	COG2141	Energy production and conversion
BTB1458_3930	COG1053	Energy production and conversion
BTB1458_3966	COG1018	Energy production and conversion
BTB1458_1675
BTB1458_4011	COG2141	Energy production and conversion
BTB1458_4021	COG0221	Energy production and conversion
BTB1458_4095	COG0554	Energy production and conversion
BTB1458_4120	COG0277	Energy production and conversion
BTB1458_4200	COG0277	Energy production and conversion
BTB1458_1681
BTB1458_4255	COG0584	Energy production and conversion
BTB1458_0171	COG0604	Energy production and conversion / General function prediction only
BTB1458_1684
BTB1458_1629	COG0604	Energy production and conversion / General function prediction only
BTB1458_1686
BTB1458_2108	COG0604	Energy production and conversion / General function prediction only
BTB1458_3474	COG0604	Energy production and conversion / General function prediction only
BTB1458_4185	COG0604	Energy production and conversion / General function prediction only
BTB1458_1690
BTB1458_1691
BTB1458_1692
BTB1458_0096	COG0651	Energy production and conversion / Inorganic ion transport and metabolism
BTB1458_1694
BTB1458_1695
BTB1458_0099	COG0651	Energy production and conversion / Inorganic ion transport and metabolism
BTB1458_3489	COG1009	Energy production and conversion / Inorganic ion transport and metabolism
BTB1458_1698
BTB1458_1798	COG4987	Energy production and conversion / Posttranslational modification protein turnover chaperones
BTB1458_1799	COG4988	Energy production and conversion / Posttranslational modification protein turnover chaperones
BTB1458_0019	COG3879	Function unknown
BTB1458_1702
BTB1458_0021	COG2815	Function unknown
BTB1458_0062	COG5650	Function unknown
BTB1458_0077	COG1615	Function unknown
BTB1458_1706
BTB1458_0104	COG3305	Function unknown
BTB1458_0114	COG3336	Function unknown
BTB1458_0133	COG1376	Function unknown
BTB1458_0147	COG3619	Function unknown
BTB1458_0162	COG2343	Function unknown
BTB1458_1712
BTB1458_0202	COG1714	Function unknown
BTB1458_0206	COG1511	Function unknown
BTB1458_0217	COG1937	Function unknown
BTB1458_0219	COG1376	Function unknown
BTB1458_0233	COG0392	Function unknown
BTB1458_1718
BTB1458_0289	COG2138	Function unknown
BTB1458_0307	COG3662	Function unknown
BTB1458_0320	COG4842	Function unknown
BTB1458_0327	COG4424	Function unknown
BTB1458_0340	COG3786	Function unknown
BTB1458_0354	COG2120	Function unknown
BTB1458_1725
BTB1458_0397	COG0586	Function unknown
BTB1458_0399	COG4185	Function unknown
BTB1458_0402	COG3427	Function unknown
BTB1458_0412	COG3360	Function unknown
BTB1458_0468	COG2170	Function unknown
BTB1458_0479	COG5343	Function unknown
BTB1458_0481	COG3752	Function unknown
BTB1458_1733
BTB1458_0483	COG3496	Function unknown
BTB1458_0498	COG3564	Function unknown
BTB1458_1736
BTB1458_0503	COG2128	Function unknown
BTB1458_0513	COG2733	Function unknown
BTB1458_0525	COG1376	Function unknown
BTB1458_0591	COG3222	Function unknown
BTB1458_0618	COG1666	Function unknown
BTB1458_0630	COG3832	Function unknown
BTB1458_1743
BTB1458_0633	COG1656	Function unknown
BTB1458_0640	COG0392	Function unknown
BTB1458_0666	COG4423	Function unknown
BTB1458_0667	COG3742	Function unknown
BTB1458_0686	COG4423	Function unknown
BTB1458_0687	COG3742	Function unknown
BTB1458_1750
BTB1458_0688	COG0398	Function unknown
BTB1458_0691	COG4398	Function unknown
BTB1458_0758	COG4427	Function unknown
BTB1458_0782	COG1262	Function unknown
BTB1458_0850	COG0599	Function unknown
BTB1458_0854	COG3226	Function unknown
BTB1458_0855	COG4328	Function unknown
BTB1458_0874	COG1359	Function unknown
BTB1458_1759
BTB1458_0881	COG1659	Function unknown
BTB1458_0908	COG3662	Function unknown
BTB1458_0920	COG4849	Function unknown
BTB1458_0921	COG4861	Function unknown
BTB1458_1764
BTB1458_1765
BTB1458_0957	COG3304	Function unknown
BTB1458_1767
BTB1458_1768
BTB1458_0963	COG4398	Function unknown
BTB1458_0976	COG2764	Function unknown
BTB1458_0980	COG3021	Function unknown
BTB1458_1015	COG4453	Function unknown
BTB1458_1023	COG3804	Function unknown
BTB1458_1774
BTB1458_1034	COG1273	Function unknown
BTB1458_1073	COG1937	Function unknown
BTB1458_1084	COG3391	Function unknown
BTB1458_1087	COG3391	Function unknown
BTB1458_1099	COG2331	Function unknown
BTB1458_1119	COG3583	Function unknown
BTB1458_1136	COG1507	Function unknown
BTB1458_1151	COG4842	Function unknown
BTB1458_1174	COG2343	Function unknown
BTB1458_1176	COG3391	Function unknown
BTB1458_1178	COG3804	Function unknown
BTB1458_1786
BTB1458_1190	COG4425	Function unknown
BTB1458_1194	COG4760	Function unknown
BTB1458_1204	COG2120	Function unknown
BTB1458_1246	COG1359	Function unknown
BTB1458_1791
BTB1458_1269	COG3795	Function unknown
BTB1458_1793
BTB1458_1278	COG1755	Function unknown
BTB1458_1295	COG3797	Function unknown
BTB1458_1300	COG5373	Function unknown
BTB1458_1797
BTB1458_1315	COG2120	Function unknown
BTB1458_1343	COG4842	Function unknown
BTB1458_1375	COG3402	Function unknown
BTB1458_1377	COG3428	Function unknown
BTB1458_1381	COG4420	Function unknown
BTB1458_1431	COG4717	Function unknown
BTB1458_1444	COG4325	Function unknown
BTB1458_1470	COG2096	Function unknown
BTB1458_1492	COG2127	Function unknown
BTB1458_1530	COG2357	Function unknown
BTB1458_1541	COG1944	Function unknown
BTB1458_1542	COG3482	Function unknown
BTB1458_1810
BTB1458_1567	COG3714	Function unknown
BTB1458_1588	COG0391	Function unknown
BTB1458_1589	COG1481	Function unknown
BTB1458_1602	COG1376	Function unknown
BTB1458_1815
BTB1458_1614	COG4276	Function unknown
BTB1458_1817
BTB1458_1672	COG0398	Function unknown
BTB1458_1680	COG3360	Function unknown
BTB1458_1721	COG2128	Function unknown
BTB1458_1731	COG4461	Function unknown
BTB1458_1792	COG2314	Function unknown
BTB1458_1802	COG3247	Function unknown
BTB1458_1809	COG2320	Function unknown
BTB1458_1811	COG2306	Function unknown
BTB1458_1814	COG5305	Function unknown
BTB1458_1827	COG3662	Function unknown
BTB1458_1828
BTB1458_1850	COG2343	Function unknown
BTB1458_1830
BTB1458_1863	COG2835	Function unknown
BTB1458_1877	COG4825	Function unknown
BTB1458_1833
BTB1458_1891	COG1354	Function unknown
BTB1458_1899	COG3837	Function unknown
BTB1458_1900	COG3246	Function unknown
BTB1458_1929	COG4423	Function unknown
BTB1458_1930	COG3742	Function unknown
BTB1458_1953	COG1937	Function unknown
BTB1458_1954	COG0599	Function unknown
BTB1458_1998	COG1285	Function unknown
BTB1458_2011	COG3879	Function unknown
BTB1458_2012	COG3856	Function unknown
BTB1458_2013	COG3879	Function unknown
BTB1458_2017	COG1259	Function unknown
BTB1458_2049	COG5373	Function unknown
BTB1458_2052	COG2261	Function unknown
BTB1458_2055	COG2258	Function unknown
BTB1458_2065	COG5579	Function unknown
BTB1458_2083	COG2353	Function unknown
BTB1458_2091	COG0011	Function unknown
BTB1458_1852
BTB1458_2098	COG1950	Function unknown
BTB1458_1854
BTB1458_2125	COG3361	Function unknown
BTB1458_1856
BTB1458_2154	COG4679	Function unknown
BTB1458_2189	COG3742	Function unknown
BTB1458_2190	COG4423	Function unknown
BTB1458_1860
BTB1458_1861
BTB1458_2193	COG1872	Function unknown
BTB1458_2199	COG5654	Function unknown
BTB1458_1864
BTB1458_2207	COG3945	Function unknown
BTB1458_2218	COG2187	Function unknown
BTB1458_2240	COG2442	Function unknown
BTB1458_2244	COG4683	Function unknown
BTB1458_1869
BTB1458_1870
BTB1458_1871
BTB1458_2264	COG3832	Function unknown
BTB1458_1873
BTB1458_2335	COG4279	Function unknown
BTB1458_2351	COG1550	Function unknown
BTB1458_2354	COG3918	Function unknown
BTB1458_2384	COG0762	Function unknown
BTB1458_1878
BTB1458_2385	COG1799	Function unknown
BTB1458_2387	COG1496	Function unknown
BTB1458_2397	COG0599	Function unknown
BTB1458_1882
BTB1458_1883
BTB1458_2404	COG2001	Function unknown
BTB1458_2419	COG5650	Function unknown
BTB1458_2442	COG0316	Function unknown
BTB1458_2466	COG5607	Function unknown
BTB1458_1888
BTB1458_2467	COG3826	Function unknown
BTB1458_2468	COG3826	Function unknown
BTB1458_2471	COG3323	Function unknown
BTB1458_2473	COG3744	Function unknown
BTB1458_2479	COG3346	Function unknown
BTB1458_2481	COG3662	Function unknown
BTB1458_2516	COG2149	Function unknown
BTB1458_2534	COG3196	Function unknown
BTB1458_2550	COG2442	Function unknown
BTB1458_2560	COG2128	Function unknown
BTB1458_2600	COG4842	Function unknown
BTB1458_2628	COG1385	Function unknown
BTB1458_2633	COG3251	Function unknown
BTB1458_1902
BTB1458_1903
BTB1458_2650	COG2138	Function unknown
BTB1458_1905
BTB1458_1906
BTB1458_2652	COG1297	Function unknown
BTB1458_2674	COG2307	Function unknown
BTB1458_1909
BTB1458_2675	COG2308	Function unknown
BTB1458_2683	COG1307	Function unknown
BTB1458_1912
BTB1458_1913
BTB1458_2686	COG0799	Function unknown
BTB1458_1915
BTB1458_2697	COG2128	Function unknown
BTB1458_1917
BTB1458_2722	COG3268	Function unknown
BTB1458_2799	COG1376	Function unknown
BTB1458_1920
BTB1458_2839	COG0432	Function unknown
BTB1458_2843	COG5473	Function unknown
BTB1458_1923
BTB1458_1924
BTB1458_2849	COG4196	Function unknown
BTB1458_2850	COG2308	Function unknown
BTB1458_1927
BTB1458_2851	COG4307	Function unknown
BTB1458_2853	COG3801	Function unknown
BTB1458_2854	COG4129	Function unknown
BTB1458_1931
BTB1458_2857	COG3427	Function unknown
BTB1458_1933
BTB1458_1934
BTB1458_1935
BTB1458_2888	COG0217	Function unknown
BTB1458_2902	COG4762	Function unknown
BTB1458_2905	COG1917	Function unknown
BTB1458_1939
BTB1458_1940
BTB1458_2917	COG1371	Function unknown
BTB1458_2918	COG1690	Function unknown
BTB1458_1943
BTB1458_1944
BTB1458_2925	COG0586	Function unknown
BTB1458_1946
BTB1458_1947
BTB1458_2927	COG1742	Function unknown
BTB1458_2963	COG3253	Function unknown
BTB1458_1950
BTB1458_2995	COG1295	Function unknown
BTB1458_1952
BTB1458_3040	COG1359	Function unknown
BTB1458_3052	COG3742	Function unknown
BTB1458_1955
BTB1458_3053	COG4423	Function unknown
BTB1458_3055	COG3214	Function unknown
BTB1458_3090	COG4717	Function unknown
BTB1458_1959
BTB1458_3097	COG5586	Function unknown
BTB1458_3098	COG4453	Function unknown
BTB1458_1962
BTB1458_3115	COG5551	Function unknown
BTB1458_3117	COG4293	Function unknown
BTB1458_1965
BTB1458_1966
BTB1458_1967
BTB1458_1968
BTB1458_3118	COG2253	Function unknown
BTB1458_1970
BTB1458_3121	COG4293	Function unknown
BTB1458_3122	COG3744	Function unknown
BTB1458_3123	COG5552	Function unknown
BTB1458_3137	COG0779	Function unknown
BTB1458_1975
BTB1458_3261	COG3268	Function unknown
BTB1458_3279	COG4243	Function unknown
BTB1458_1978
BTB1458_1979
BTB1458_1980
BTB1458_1981
BTB1458_1982
BTB1458_1983
BTB1458_3295	COG1920	Function unknown
BTB1458_1985
BTB1458_3309	COG2442	Function unknown
BTB1458_1987
BTB1458_3318	COG2259	Function unknown
BTB1458_3321	COG1285	Function unknown
BTB1458_3330	COG4842	Function unknown
BTB1458_1991
BTB1458_1992
BTB1458_1993
BTB1458_3336	COG4842	Function unknown
BTB1458_3350	COG1543	Function unknown
BTB1458_3355	COG1520	Function unknown
BTB1458_1997
BTB1458_3385	COG2259	Function unknown
[truncated: 2,351 more rows]
