# Supplementary material for: Comparative Genomics of a Bovine Mycobacterium tuberculosis Isolate and Other Strains Reveals Its Potential Mechanism of Bovine Adaptation
Source: Front Microbiol. 2017 Dec 12;8:2500. doi: 10.3389/fmicb.2017.02500 (PMC5733104; doi:10.3389/fmicb.2017.02500)
Supplement: Table S2 — IS elements distribution in M. tb 1458. [file Table2.XLSX]

## Sheet: Sheet1
Table S2. IS elements distribution in M. tb 1458.
IS elements	Family	Length	Complete	Partial
IS1081	IS256	1435	5	0
IS1395	IS256	1323	0	5
IS1407	IS256	1422	0	5
IS1408	IS256	1325	5	0
IS1535	IS607	2300	1	0
IS1536	IS607	1415	1	0
IS1537	IS607	1921	1	0
IS1538	IS607	2090	1	0
IS1539	IS607	2092	1	0
IS1547	IS110	1351	1	0
IS1553	IS256	1406	1	0
IS1554	IS256	1462	1	0
IS1557	ISL3	1509	1	0
IS1602	IS607	2053	1	0
IS6110	IS3	1354	21	0
ISMbo1	IS21	2212	1	0
ISMt1	IS5	969	2	0
ISMt3	IS21	2213	1	0
