# Supplementary material for: Comparative Genomics of a Bovine Mycobacterium tuberculosis Isolate and Other Strains Reveals Its Potential Mechanism of Bovine Adaptation
Source: Front Microbiol. 2017 Dec 12;8:2500. doi: 10.3389/fmicb.2017.02500 (PMC5733104; doi:10.3389/fmicb.2017.02500)
Supplement: Table S3 — Pan-genome analysis results of M. tb 1458, H37Rv and M. bovis AF2122_97. [file Table3.XLSX]

## Sheet: Sheet1
Table S3-1. Core genome of M. tb 1458, H37Rv and M. bovis AF2122_97 genomes.
1458	M.tuberculosis H37Rv	M.bovis AF2122_97	COG	Product
BTB1458_0700	15607775	31791819	COG2030I	(3R)-hydroxyacyl-ACP dehydratase subunit HadA
BTB1458_0701	15607776	31791820	COG2030I	(3R)-hydroxyacyl-ACP dehydratase subunit HadB
BTB1458_0702	15607777	31791821	COG2030I	(3R)-hydroxyacyl-ACP dehydratase subunit HadC
BTB1458_3020	15609870	31793905	COG0621J	(dimethylallyl)adenosine tRNA methylthiotransferase
BTB1458_3350	15610168	31794209	COG1543S	1,4-alpha-glucan branching protein
BTB1458_0427	15607534	31791569	-	13E12 repeat family protein
BTB1458_0431	15607538	31791573	-	13E12 repeat family protein
BTB1458_0584	15607674	31791716	COG1575H	1,4-dihydroxy-2-naphthoate octaprenyltransferase
BTB1458_2628	15609509	31793549	COG1385S	16S ribosomal RNA methyltransferase RsmE
BTB1458_0366;BTB1458_0563	15607477;15607656	31791514;31791697	-	13E12 repeat family protein
BTB1458_4345	448824821	31795092	COG0357M	16S rRNA methyltransferase GidB
BTB1458_3212	15610044	31794083	COG0806J	16S rRNA-processing protein RimM
BTB1458_2420	15609319	31793360	COG0204I	1-acylglycerol-3-phosphate O-acyltransferase
BTB1458_3345	15610163	31794204	COG0204I	1-acylglycerol-3-phosphate O-acyltransferase
BTB1458_3169	57117032	31794047	COG0743I	1-deoxy-D-xylulose 5-phosphate reductoisomerase
BTB1458_3749	15610515	161511526	COG1154H,COG1154HI	1-deoxy-D-xylulose-5-phosphate synthase
BTB1458_2969	57117013	31793854	COG1154H,COG1154HI	1-deoxy-D-xylulose-5-phosphate synthase
BTB1458_2215	15609139	31793182	COG1028IQR,COG1028Q	20-beta-hydroxysteroid dehydrogenase
BTB1458_1826	15608782	31792831	COG0566J	23S rRNA methyltransferase
BTB1458_4002	15610742	31794782	COG0801H	2-amino-4-hydroxy-6-hydroxymethyldihydropteridine pyrophosphokinase
BTB1458_3977	15610717	31794758	COG0245I	2-C-methyl-D-erythritol 2,4-cyclo diphosphate synthase
BTB1458_3978	15610718	31794759	COG1211I	2-C-methyl-D-erythritol 4-phosphate cytidylyltransferase
BTB1458_2416	15609316	31793357	-	3'-5' exoribonuclease
BTB1458_1086	57116808	31792169	-	50S ribosomal protein L32
BTB1458_3667	15610446	31794490	-	acid phosphatase
BTB1458_0906	57116786	31792012	-	acyl-ACP desaturase
BTB1458_3246	15610076	31794116	-	acyltransferase
BTB1458_2856	448824788	161511530	COG1893H	2-dehydropantoate 2-reductase
BTB1458_3964	15610705	31794746	COG0596R	2-hydroxy-6-oxo-6-phenylhexa-2,4-dienoate hydrolase
BTB1458_3305	448824795	31794169	COG0179Q	2-hydroxyhepta-2,4-diene-1,7-dioate isomerase
BTB1458_2985	15609833	31793868	-	alanine and glycine and valine rich protein
BTB1458_1301	15608298	31792351	-	alanine and proline rich protein
BTB1458_4110	345462027	161511524	COG0119E	2-isopropylmalate synthase
BTB1458_2984	15609832	31793867	-	alanine rich protein
BTB1458_2728	15609591	31793635	COG1013C	2-oxoglutarate ferredoxin oxidoreductase subunit beta
BTB1458_3295	15610120	31794159	COG1920S	2-phospho-L-lactate guanylyltransferase
BTB1458_3615	15610397	31794441	COG0391S	2-phospho-L-lactate transferase
BTB1458_0607	15607695	31791737	COG1165H	2-succinyl-5-enolpyruvyl-6-hydroxy-3-cyclohexene-1-carboxylate synthase
BTB1458_1808	15608768	31792816	COG0539J	30S ribosomal protein S1
BTB1458_0770	15607840	31791885	COG0051J	30S ribosomal protein S10
BTB1458_3845	15610595	31794635	COG0100J	30S ribosomal protein S11
BTB1458_2750	15609610	31793654	-	alanine/proline-rich membrane protein
BTB1458_2955	15609805	31793840	-	alanine/valine-rich protein
BTB1458_0750	15607822	31791866	COG0048J	30S ribosomal protein S12
BTB1458_3846	15610596	31794636	COG0099J	30S ribosomal protein S13
BTB1458_2285	15609193	31793239	COG0199J	30S ribosomal protein S14
BTB1458_0788	57116769	31791903	COG0199J	30S ribosomal protein S14
BTB1458_3079	15609922	31793961	COG0184J	30S ribosomal protein S15
BTB1458_3561	15610348	31794390	-	alanine/valine-rich protein
BTB1458_3214	15610046	31794085	COG0228J	30S ribosomal protein S16
BTB1458_0780	15607850	31791895	COG0186J	30S ribosomal protein S17
BTB1458_2284	15609192	31793238	COG0238J	30S ribosomal protein S18
BTB1458_0066	57116686	31791232	COG0238J	30S ribosomal protein S18
BTB1458_0775	15607845	31791890	COG0185J	30S ribosomal protein S19
BTB1458_3193	15610027	31794066	COG0052J	30S ribosomal protein S2
BTB1458_2676	15609549	31793591	COG0268J	30S ribosomal protein S20
BTB1458_0777	15607847	31791892	COG0092J	30S ribosomal protein S3
BTB1458_3844	15610594	31794634	COG0522J	30S ribosomal protein S4
BTB1458_0792	15607861	31791907	COG0098J	30S ribosomal protein S5
BTB1458_0064	15607195	31791230	COG0360J	30S ribosomal protein S6
BTB1458_3832	15610582	31794623	-	alanine/valine-rich protein
BTB1458_0751	15607823	31791867	COG0049J	30S ribosomal protein S7
BTB1458_0789	15607858	31791904	COG0096J	30S ribosomal protein S8
BTB1458_3210	15610042	31794081	-	alanine-rich lipoprotein LppW
BTB1458_3828	15610578	31794619	COG0103J	30S ribosomal protein S9
BTB1458_2821	15609674	31793719	COG0757E	3-dehydroquinate dehydratase
BTB1458_2823	15609675	31793720	COG0337E	3-dehydroquinate synthase
BTB1458_2415	15609315	31793356	COG3200E	3-deoxy-D-arabinoheptulosonate-7-phosphate synthase
BTB1458_0272	15607382	31791419	COG2030I	3-hydroxyacyl-thioester dehydratase HtdX
BTB1458_1897	57116901	31792902	COG1250I	3-hydroxybutyrate dehydrogenase
BTB1458_0507	15607609	31791647	COG1250I	3-hydroxybutyryl-CoA dehydrogenase
BTB1458_0827	15607891	31791938	COG2084I	3-hydroxyisobutyrate dehydrogenase
BTB1458_1192	15608211	31792262	COG1024I	3-hydroxyisobutyryl-CoA hydrolase
BTB1458_0151	15607272	31791309	COG2030I	3-hydroxyl-thioester dehydratase
BTB1458_3306	15610132	31794171	COG0473CE,COG0473E	3-isopropylmalate dehydrogenase
BTB1458_0273	15607383	31791420	COG1028IQR,COG1028Q	3-ketoacyl-ACP reductase
BTB1458_0755	15607827	31791871	COG1028IQR,COG1028Q	3-ketoacyl-ACP reductase
BTB1458_2825	15609678	31793723	-	alanine-rich protein
BTB1458_1511	15608490	31792546	COG1028IQR,COG1028Q	3-ketoacyl-ACP reductase
BTB1458_3139	15609981	31794021	-	alanine-rich protein
BTB1458_3042	15609887	31793924	COG1028IQR,COG1028Q	3-ketoacyl-ACP reductase
BTB1458_3888	15610638	31794678	COG1028IQR,COG1028Q	3-ketoacyl-ACP reductase
BTB1458_3060	57117021	31793941	COG1028IQR,COG1028Q	3-ketoacyl-ACP reductase
BTB1458_3930	15610673	31794713	COG1053C	3-ketosteroid-delta-1-dehydrogenase
BTB1458_2465	15609362	31793405	COG0413H	3-methyl-2-oxobutanoate hydroxymethyltransferase
BTB1458_1867	15608826	31792874	COG2094L	3-methyladenine DNA glycosylase
BTB1458_4282	15610999	31795037	-	alanine-rich protein
BTB1458_1662	15608621	31792678	COG1028IQR,COG1028Q	3-oxoacyl-ACP reductase
BTB1458_2490	15609382	31793425	COG0304IQ,COG0304I	3-oxoacyl-ACP synthase
BTB1458_2491	15609383	31793426	COG0304IQ,COG0304I	3-oxoacyl-ACP synthase
BTB1458_2367	15609268	31793311	COG1218P	3'-phosphoadenosine 5'-phosphate phosphatase
BTB1458_3580	15610363	31794408	COG0128E	3-phosphoshikimate 1-carboxyvinyltransferase
BTB1458_1969	15608919	31792970	COG1640G	4-alpha-glucanotransferase
BTB1458_0894	57116785	31792000	COG0115EH,COG0115E	4-amino-4-deoxychorismate lyase
BTB1458_2873	15609726	31793773	COG0160E	4-aminobutyrate aminotransferase
BTB1458_0850	15607911	31791959	COG0599S	4-carboxymuconolactone decarboxylase
BTB1458_1721	15608669	31792717	COG2128S	4-carboxymuconolactone decarboxylase
BTB1458_4325	15611036	31795073	-	alanine-rich protein
BTB1458_2960	15609810	31793845	-	alpha-(1->3)-arabinofuranosyltransferase
BTB1458_1121	15608151	31792202	COG1947I	4-diphosphocytidyl-2-C-methyl-D-erythritol kinase
BTB1458_3854	15610605	31794645	COG0119E	4-hydroxy-2-ketovalerate aldolase
BTB1458_3927	15610670	31794710	COG0119E	4-hydroxy-2-ketovalerate aldolase
BTB1458_3167	15610005	31794045	COG0821I	4-hydroxy-3-methylbut-2-en-1-yl diphosphate synthase
BTB1458_1239	57116829	31792303	COG0761I,COG0761IM	4-hydroxy-3-methylbut-2-enyl diphosphate reductase
BTB1458_2805	15609660	31793704	COG0736I	4'-phosphopantetheinyl transferase
BTB1458_0706	15607781	31791825	COG0081J	50S ribosomal protein L1
BTB1458_0717	15607791	31791835	COG0244J	50S ribosomal protein L10
BTB1458_0705	15607780	31791824	COG0080J	50S ribosomal protein L11
BTB1458_3829	15610579	31794620	COG0102J	50S ribosomal protein L13
BTB1458_0785	15607854	31791900	COG0093J	50S ribosomal protein L14
BTB1458_1635	15608597	31792653	-	alpha-(1->6)-mannopyranosyltransferase
BTB1458_0794	15607863	31791909	COG0200J	50S ribosomal protein L15
BTB1458_0778	15607848	31791893	COG0197J	50S ribosomal protein L16
BTB1458_3842	15610592	31794632	COG0203J	50S ribosomal protein L17
BTB1458_0791	15607860	31791906	COG0256J	50S ribosomal protein L18
BTB1458_3209	15610041	31794080	COG0335J	50S ribosomal protein L19
BTB1458_0774	15607844	31791889	COG0090J	50S ribosomal protein L2
BTB1458_1825	15608781	31792830	COG0292J	50S ribosomal protein L20
BTB1458_2715	15609579	31793623	COG0261J	50S ribosomal protein L21
BTB1458_0776	15607846	31791891	COG0091J	50S ribosomal protein L22
BTB1458_0773	15607843	31791888	COG0089J	50S ribosomal protein L23
BTB1458_0786	15607855	31791901	COG0198J	50S ribosomal protein L24
BTB1458_2410	15609311	31793352	-	alpha(1->6)-mannopyranosyltransferase A
BTB1458_1124	15608155	31792206	COG1825J	50S ribosomal protein L25
BTB1458_2714	15609578	31793622	COG0211J	50S ribosomal protein L27
BTB1458_2286	15609195	31793241	COG0227J	50S ribosomal protein L28
BTB1458_0119	57116690	31791283	COG0227J	50S ribosomal protein L28
BTB1458_0779	15607849	31791894	COG0255J	50S ribosomal protein L29
BTB1458_0771	15607841	31791886	COG0087J	50S ribosomal protein L3
BTB1458_0793	15607862	31791908	COG1841J	50S ribosomal protein L30
BTB1458_1454	15608438	31792491	COG0254J	50S ribosomal protein L31
BTB1458_0699	57116764	31791818	COG0267J	50S ribosomal protein L33
BTB1458_2287	57116938	31793240	COG0267J	50S ribosomal protein L33
BTB1458_1824	15608780	31792829	COG0291J	50S ribosomal protein L35
BTB1458_0772	15607842	31791887	COG0088J	50S ribosomal protein L4
BTB1458_0787	15607856	31791902	COG0094J	50S ribosomal protein L5
BTB1458_0790	15607859	31791905	COG0097J	50S ribosomal protein L6
BTB1458_0718	15607792	31791836	COG0222J	50S ribosomal protein L7/L12
BTB1458_0067	15607198	31791233	COG0359J	50S ribosomal protein L9
BTB1458_2324	15609227	31793273	COG0258L	5'-3' exonuclease
BTB1458_1038	15608081	31792130	-	anti-anti-sigma factor
BTB1458_2974	15609823	31793858	-	antibiotic ABC transporter transmembrane protein
BTB1458_2975	15609824	31793859	-	antibiotic ABC transporter transmembrane protein
BTB1458_1100	15608132	31792183	COG0212H	5-formyltetrahydrofolate cyclo-ligase
BTB1458_2359	15609261	31793304	COG1410E	5-methyltetrahydrofolate--homocysteine methyltransferase
BTB1458_1267	15608273	31792327	COG0620E	5-methyltetrahydropteroyltriglutamate/homocysteine S-methyltransferase
BTB1458_1371	15608362	31792415	-	anti-sigma E factor RseA
BTB1458_3786	15610549	31794594	-	anti-sigma-D factor RsdA
BTB1458_3328	15610152	31794192	COG0620E	5-methyltetrahydropteroyltriglutamate-homocysteine methyltransferase
BTB1458_0585	15607675	31791717	COG0005F	5'-methylthioadenosine phosphorylase
BTB1458_4338	15611048	31795085	-	anti-sigma-M factor RsmA
BTB1458_0296	15607407	31791444	COG0146EQ,COG0146E	5-oxoprolinase
BTB1458_1582	448824757	31792610	COG0054H	6,7-dimethyl-8-ribityllumazine synthase
BTB1458_3323	15610147	31794187	COG0205G	6-phosphofructokinase
BTB1458_1253	15608262	31792316	COG1023G	6-phosphogluconate dehydrogenase
BTB1458_0330	15607439	31791477	-	antitoxin
BTB1458_2033	57116925	31793034	COG0362G	6-phosphogluconate dehydrogenase
BTB1458_1618	15608583	31792639	COG0363G	6-phosphogluconolactonase
BTB1458_0447	15607554	31791591	COG1051F	7,8-dihydro-8-oxoguanine-triphosphatase
BTB1458_1305	15608300	31792354	COG1051F	7,8-dihydro-8-oxoguanine-triphosphatase
BTB1458_0041	15607174	31791209	COG0156H	8-amino-7-oxononanoate synthase
BTB1458_1002	15608049	31792097	-	antitoxin
BTB1458_4154	15610885	31794919	-	antitoxin
BTB1458_0727	15607800	31791844	-	antitoxin MazE2
BTB1458_1761	57116887	31792755	COG0156H	8-amino-7-oxononanoate synthase
BTB1458_1675	15608632	31792690	-	antitoxin MazE4
BTB1458_1639	15608601	31792657	COG0396O	ABC transporter ATP-binding protein
BTB1458_1866	15608825	31792873	COG1131V	ABC transporter ATP-binding protein
BTB1458_2142	15609080	31793135	-	antitoxin MazE5
BTB1458_1938	15608885	31792935	COG1131V	ABC transporter ATP-binding protein
BTB1458_2754	15609614	31793658	COG0488R	ABC transporter ATP-binding protein
BTB1458_2292	57116939	31793246	-	antitoxin MazE7
BTB1458_3361	15610178	31794219	COG1119P	ABC transporter ATP-binding protein
BTB1458_3540	15610333	31794372	COG0661R	ABC transporter ATP-binding protein
BTB1458_0642	15607727	31791769	COG0767Q	ABC transporter permease YrbE2A
BTB1458_0643	15607728	31791770	COG0767Q	ABC transporter permease YrbE2B
BTB1458_3928	15610671	31794711	COG4569Q	acetaldehyde dehydrogenase
BTB1458_0443	15607550	31791587	COG0282C	acetate kinase
BTB1458_3896	15610645	31794685	COG0028EH	acetohydroxyacid synthase large subunit
BTB1458_1564	15608536	31792592	-	antitoxin VapB10
BTB1458_3316	57117044	31794180	COG0028EH	acetolactate synthase 1 catalytic subunit
BTB1458_3315	15610139	31794179	COG0440E	acetolactate synthase 3 regulatory subunit
BTB1458_3855	15610606	31794646	COG0028EH	acetolactate synthase large subunit
BTB1458_2008	15608957	31793010	COG0028EH	acetolactate synthase large subunit IlvG
BTB1458_2641	57116980	31793562	COG0657I	acetyl hydrolase MBTJ
BTB1458_1905	57116902	31792909	-	antitoxin VapB12
BTB1458_1080	15608114	31792163	COG4799I	acetyl-/propionyl-CoA carboxylase subunit beta
BTB1458_2492	15609384	31793427	COG4799I	acetyl-/propionyl-CoA carboxylase subunit beta
BTB1458_2782	15609639	31793682	COG4799I	acetyl-/propionyl-CoA carboxylase subunit beta
BTB1458_1079	15608113	31792162	COG4770I	acetyl-/propionyl-coenzyme A carboxylase subunit alpha
BTB1458_2781	15609638	31793681	COG4770I	acetyl-/propionyl-coenzyme A carboxylase subunit alpha
BTB1458_2808	15609663	31793707	-	antitoxin VapB17
BTB1458_0332	15607441	31791479	-	antitoxin VapB2
BTB1458_0274	15607384	31791421	COG0183I	acetyl-CoA acetyltransferase
BTB1458_2833	15609687	31793733	-	antitoxin VapB20
BTB1458_0947	15607999	31792047	COG0183I	acetyl-CoA acetyltransferase
BTB1458_1008	15608054	31792102	COG0183I	acetyl-CoA acetyltransferase
BTB1458_1196	15608214	31792265	COG0183I	acetyl-CoA acetyltransferase
BTB1458_1484	15608463	31792519	COG0183I	acetyl-CoA acetyltransferase
BTB1458_2058	15609004	31793057	COG0183I	acetyl-CoA acetyltransferase
BTB1458_3912	15610659	31794699	COG0183I	acetyl-CoA acetyltransferase
BTB1458_3939	15610682	31794722	COG0183I	acetyl-CoA acetyltransferase
BTB1458_3949	15610692	31794732	COG0183I	acetyl-CoA acetyltransferase
BTB1458_3571	15610357	31794399	COG1038C	acetyl-CoA carboxylase biotin carboxyl carrier protein subunit
BTB1458_0270	15607380	31791417	-	antitoxin VapB24
BTB1458_0636	15607721	31791763	-	antitoxin VapB26
BTB1458_4064	15610803	31794837	COG0365I	acetyl-CoA synthetase
BTB1458_0996	15608044	31792092	COG0825I	acetyl-coenzyme A carboxylase carboxyl transferase subunit beta
BTB1458_1836	15608792	31792841	COG0548E	acetylglutamate kinase
BTB1458_3407	15610221	31794263	COG0657I	acetyl-hydrolase/esterase LipR
BTB1458_0823	15607888	31791934	-	antitoxin VapB31
BTB1458_1837	15608793	31792842	COG4992E	acetylornithine aminotransferase
BTB1458_0154	15607275	31791312	COG3153R	acetyltransferase
BTB1458_1108	15608138	31792189	COG0664T	acetyltransferase
BTB1458_3563	57117074	31794392	COG0406G	acid phosphatase
BTB1458_1654	15608613	31792670	COG1048C	aconitate hydratase
BTB1458_2488	15609380	31793423	COG0331I	ACP S-malonyltransferase
BTB1458_0043	15607175	31791210	COG0236IQ,COG0236I	acyl carrier protein
BTB1458_1505	15608484	31792540	COG0236IQ,COG0236I	acyl carrier protein
BTB1458_2489	15609381	31793424	COG0236IQ,COG0236I	acyl carrier protein
BTB1458_1222	15608234	31792287	COG0208F	acyl-ACP desaturase
BTB1458_0152	15607273	31791310	COG1960I	acyl-CoA dehydrogenase
BTB1458_0179	15607296	31791332	COG1960I	acyl-CoA dehydrogenase
BTB1458_0261	15607372	31791408	COG1960I	acyl-CoA dehydrogenase
BTB1458_0275	15607385	31791422	COG1960I	acyl-CoA dehydrogenase
BTB1458_0303	15607412	31791449	COG1960I	acyl-CoA dehydrogenase
BTB1458_0434	15607541	31791576	COG1960I	acyl-CoA dehydrogenase
BTB1458_0739	15607812	31791856	COG1960I	acyl-CoA dehydrogenase
BTB1458_1242	15608253	31792306	-	antitoxin VapB32
BTB1458_0828	15607892	31791939	COG1960I	acyl-CoA dehydrogenase
BTB1458_1391	15608381	31792434	-	antitoxin VapB33
BTB1458_0962	15608013	31792061	COG1960I	acyl-CoA dehydrogenase
BTB1458_2337	15609241	31793286	-	antitoxin VapB37
BTB1458_2772	15609630	31793673	-	antitoxin VapB38
BTB1458_1078	15608112	31792161	COG1960I	acyl-CoA dehydrogenase
BTB1458_2814	57116999	31793712	-	antitoxin VapB39
BTB1458_1081	15608115	31792164	COG1960I	acyl-CoA dehydrogenase
BTB1458_1507	15608486	31792542	COG1960I	acyl-CoA dehydrogenase
BTB1458_1643	15608605	31792661	COG1960I	acyl-CoA dehydrogenase
BTB1458_3680	15610457	31794502	-	antitoxin VapB44
BTB1458_3538	15610332	31794370	-	bacteriocin biosynthesis cyclodehydratase domain-containing protein
BTB1458_0014	15607150	31791185	-	cell wall synthesis protein CwsA
BTB1458_1857	15608817	31792865	COG1960I	acyl-CoA dehydrogenase
BTB1458_2132	15609070	31793125	COG1960I	acyl-CoA dehydrogenase
BTB1458_2133	15609071	31793126	COG1960I	acyl-CoA dehydrogenase
BTB1458_2780	15609637	31793680	COG1960I	acyl-CoA dehydrogenase
BTB1458_1860	15608820	31792868	-	coiled-coil structural protein
BTB1458_3011	15609861	31793896	COG1960I	acyl-CoA dehydrogenase
BTB1458_3083	15609926	31793965	COG1960I	acyl-CoA dehydrogenase
BTB1458_2368	15609269	31793312	-	CopG family DNA-binding protein
BTB1458_1878	15608836	31792884	-	copper transporter MctB
BTB1458_3382	15610198	31794239	COG1960I	acyl-CoA dehydrogenase
BTB1458_3472	15610275	31794315	COG1960I	acyl-CoA dehydrogenase
BTB1458_3113	15609959	31793998	-	CRISPR type III-associated protein Csm2
BTB1458_3473	15610276	31794316	COG1960I	acyl-CoA dehydrogenase
BTB1458_3630	15610410	31794454	COG1960I	acyl-CoA dehydrogenase
BTB1458_3890	15610640	31794680	COG1960I	acyl-CoA dehydrogenase
BTB1458_3891	15610641	31794681	COG1960I	acyl-CoA dehydrogenase
BTB1458_3839	15610588	31794629	-	cutinase
BTB1458_3936	15610679	31794719	COG1960I	acyl-CoA dehydrogenase
BTB1458_3937	15610680	31794720	COG1960I	acyl-CoA dehydrogenase
BTB1458_3953	15610696	31794736	COG1960I	acyl-CoA dehydrogenase
BTB1458_3955	15610698	31794738	COG1960I	acyl-CoA dehydrogenase
BTB1458_3956	15610699	31794739	COG1960I	acyl-CoA dehydrogenase
BTB1458_3957	15610700	31794740	COG1960I	acyl-CoA dehydrogenase
BTB1458_3968	15610709	31794750	COG1960I	acyl-CoA dehydrogenase
BTB1458_4167	15610897	31794931	COG3173R	acyl-CoA dehydrogenase
BTB1458_4207	15610933	31794970	COG1960I	acyl-CoA dehydrogenase
BTB1458_0111	15607241	31791277	COG0318IQ,COG0318I	acyl-CoA synthetase
BTB1458_2541	57116961	31793479	-	cutinase
BTB1458_3838	57117108	31794628	-	cutinase
BTB1458_0137	15607261	31791297	COG0318IQ,COG0318I	acyl-CoA synthetase
BTB1458_0302	15607411	31791448	COG0318IQ,COG0318I	acyl-CoA synthetase
BTB1458_0439	15607545	31791581	COG0318IQ,COG0318I	acyl-CoA synthetase
BTB1458_0603	15607691	31791733	COG0318IQ,COG0318I	acyl-CoA synthetase
BTB1458_2518	15609412	31793454	-	cyclo(L-tyrosyl-L-tyrosyl) synthase
BTB1458_2437	15609336	31793378	-	cytochrome c oxidase polypeptide 4
BTB1458_1329	15608325	31792378	COG0318IQ,COG0318I	acyl-CoA synthetase
BTB1458_1338	15608333	31792386	COG0318IQ,COG0318I	acyl-CoA synthetase
BTB1458_1594	15608565	31792621	COG0318IQ,COG0318I	acyl-CoA synthetase
BTB1458_1707	15608659	31792707	COG0318IQ,COG0318I	acyl-CoA synthetase
BTB1458_0572	15607663	31791705	-	deazaflavin-dependent nitroreductase
BTB1458_1412	15608401	31792453	-	deazaflavin-dependent nitroreductase
BTB1458_1750	15608696	31792743	-	deazaflavin-dependent nitroreductase
BTB1458_1719	15608667	31792715	COG0318IQ,COG0318I	acyl-CoA synthetase
BTB1458_1862	15608821	31792869	COG3243I	acyl-CoA synthetase
BTB1458_1941	15608888	31792938	COG0318IQ,COG0318I	acyl-CoA synthetase
BTB1458_3248	15610078	31794118	COG0318IQ,COG0318I	acyl-CoA synthetase
BTB1458_3256	15610085	31794124	COG0318IQ,COG0318I	acyl-CoA synthetase
BTB1458_1774	15608736	31792784	-	deazaflavin-dependent nitroreductase
BTB1458_3892	15610642	31794682	COG0318IQ,COG0318I	acyl-CoA synthetase
BTB1458_2063	15609008	31793061	-	deazaflavin-dependent nitroreductase
BTB1458_3940	15610683	31794723	-	deazaflavin-dependent nitroreductase
BTB1458_4239	15610962	31795000	COG0318IQ,COG0318I	acyl-CoA synthetase
BTB1458_3236	57117038	31794107	COG0318IQ,COG0318I	acyl-CoA synthetase
BTB1458_3904	57117119	31794690	COG0318IQ,COG0318I	acyl-CoA synthetase
BTB1458_3257	448824794	161511529	COG0318IQ,COG0318I	acyl-CoA synthetase
BTB1458_0189	15607305	31791341	COG0824R	acyl-CoA thioester hydrolase
BTB1458_0267	57116705	31791414	-	decaprenol phosphoarabinose-dependent alpha-1,3-branching arabinosyltransferase
BTB1458_1795	15608756	31792804	COG1946I	acyl-CoA thioesterase
BTB1458_2890	15609742	31793790	COG1946I	acyl-CoA thioesterase
BTB1458_3229	57117037	31794099	COG1254C	acylphosphatase
BTB1458_1404	15608394	31792447	COG1835I	acyltransferase
BTB1458_4225	15610950	31794988	COG0204I	acyltransferase
BTB1458_4226	15610951	31794989	COG0204I	acyltransferase
BTB1458_4227	15610952	31794990	COG0204I	acyltransferase
BTB1458_3986	15610725	31794766	COG1194L	adenine glycosylase
BTB1458_2868	15609721	31793768	COG0503F	adenine phosphoribosyltransferase
BTB1458_3672	15610449	31794494	COG1816F	adenosine deaminase
BTB1458_0987	15608035	31792083	-	diacyglycerol O-acyltransferase
BTB1458_1760	15608706	31792754	COG0161H	adenosylmethionine-8-amino-7-oxononanoate aminotransferase
BTB1458_2759	15609621	31793663	-	diacyglycerol O-acyltransferase
BTB1458_3411	15610225	31794267	-	diacyglycerol O-acyltransferase
BTB1458_1476	15608458	31792513	COG2114T	adenylate cyclase
BTB1458_1478	15608459	31792514	COG2114T	adenylate cyclase
BTB1458_1479	15608460	31792515	COG2114T	adenylate cyclase
BTB1458_1829	15608785	31792834	COG2114T	adenylate cyclase
BTB1458_1803	57116894	31792811	COG2114T	adenylate cyclase
BTB1458_0804	15607873	31791919	COG0563F	adenylate kinase
BTB1458_0856	15607917	31791965	COG0015F	adenylosuccinate lyase
BTB1458_3462	15610266	31794306	-	diacyglycerol O-acyltransferase
BTB1458_3586	15610370	31794414	-	diacyglycerol O-acyltransferase
BTB1458_3740	15610507	31794554	-	diacyglycerol O-acyltransferase
BTB1458_0390	15607498	31791534	COG0104F	adenylosuccinate synthetase
BTB1458_4138	15610870	31794906	-	diacyglycerol O-acyltransferase
BTB1458_4145	15610876	31794910	-	diacyglycerol O-acyltransferase
BTB1458_1415	15608404	31792456	COG2114T	adenylyl cyclase
BTB1458_2450	15609349	31793391	COG2114T	adenylyl cyclase
BTB1458_1358	15608349	31792402	-	DivIVA family protein
BTB1458_0546	57116743	31791682	-	DNA-binding protein
BTB1458_1094	15608126	31792176	COG1136V	adhesion component transport ATP-binding protein ABC transporter
BTB1458_1095	15608127	31792178	COG4591M,COG0577V	adhesion component transport transmembrane protein
BTB1458_2957	15609807	31793842	COG1485R	AFG1-family ATPase
BTB1458_1300	15608297	31792350	COG5373S	alanine and proline rich protein
BTB1458_3796	15610559	31794604	COG0787M	alanine racemase
BTB1458_2386	15609285	31793328	COG0325R	alanine racemase domain-containing protein
BTB1458_3018	15609868	31793903	COG4717S	alanine/arginine-rich protein
BTB1458_1344	15608338	31792391	-	ESAT-6 like protein 4
BTB1458_3222	15610054	31794093	COG1061KL,COG1061K	alanine/arginine-rich protein
BTB1458_2850	15609704	31793750	COG2308S	alanine/leucine-rich protein
BTB1458_3002	15609851	31793886	COG2047R	alanine/leucine-rich protein
BTB1458_3999	15610739	31794779	COG5495S	alanine/leucine-rich protein
BTB1458_3533	15610328	31794366	COG2141C	alanine/proline-rich protein
BTB1458_3825	15610575	31794616	COG5178A	alanine/proline-rich protein
BTB1458_4329	15611039	31795076	COG0810M	alanine/proline-rich protein
BTB1458_1981	57116914	31792981	-	ESAT-6 like protein 5
BTB1458_2049	57116926	31793050	COG5373S	alanine/proline-rich secreted protein Apa
BTB1458_3414	15610227	31794269	COG0330O	alanine/valine-rich protein
BTB1458_3059	15609902	31793940	COG0412Q	alanine-rich hydrolase
BTB1458_4315	15611027	31795064	-	ESAT-6 like protein EsxD
BTB1458_4053	15610793	31794827	COG2064N,COG2064NU	alanine-rich membrane protein
BTB1458_2968	15609818	31793853	COG0349J	alanine-rich protein
BTB1458_3015	15609865	31793900	COG3885S	alanine-rich protein
BTB1458_0319	15607428	31791466	-	ESAT-6 like protein EsxG
BTB1458_3081	15609924	31793963	COG0455D	alanine-rich protein
BTB1458_4288	15611005	31795043	-	ESX-1 secretion system protein EccB
BTB1458_4303	15611018	31795056	-	ESX-1 secretion system protein EccE1
BTB1458_3286	15610111	31794151	COG1461R	alanine-rich protein
BTB1458_3036	57117019	31793918	COG1842KT,COG1842K	alanine-rich protein
BTB1458_2838	15609692	31793738	COG0013J	alanyl-tRNA synthetase
BTB1458_1720	15608668	31792716	COG1063ER,COG1063E	alcohol dehydrogenase
BTB1458_2053	15608999	31793052	COG1064R	alcohol dehydrogenase
BTB1458_0169	15607289	31791325	COG1012C	aldehyde dehydrogenase
BTB1458_0252	15607364	31791400	COG1012C	aldehyde dehydrogenase
BTB1458_0497	15607599	31791637	COG1012C	aldehyde dehydrogenase
BTB1458_4008	15610751	31794791	-	ESX-1 secretion-associated protein EspC
BTB1458_4007	15610750	31794790	-	ESX-1 secretion-associated protein EspD
BTB1458_0847	15607908	31791956	COG1012C	aldehyde dehydrogenase
BTB1458_3156	15609995	31794035	COG1012C	aldehyde dehydrogenase
BTB1458_2696	15609565	31793608	COG0450O	alkyl hydroperoxide reductase
BTB1458_2697	15609566	31793609	COG2128S	alkyl hydroperoxide reductase
BTB1458_3433	15610244	31794286	COG0277C	alkyldihydroxyacetonephosphate synthase AgpS
BTB1458_0503	15607605	31791643	COG2128S	alkylhydroperoxidase AhpD family core domain-containing protein
BTB1458_2397	15609296	31793339	COG0599S	alkylhydroperoxidase AhpD family core domain-containing protein
BTB1458_4283	15611000	31795038	-	ESX-1 secretion-associated protein EspE
BTB1458_0293	15607404	31791441	COG1984E	allophanate hydrolase
BTB1458_4284	15611001	31795039	-	ESX-1 secretion-associated protein EspF
BTB1458_2419	15609318	31793359	COG5650S	alpha-(1-2)-phosphatidylinositol mannoside mannosyltransferase
BTB1458_2426	57116954	31793367	COG0438M	alpha-(1-6)-phosphatidylinositol monomannoside mannosyltransferase
BTB1458_3876	15610626	31794666	COG0380G	alpha,alpha-trehalose-phosphate synthase
BTB1458_2748	15609608	31793652	COG0366G	alpha-glucosidase
BTB1458_4286	15611003	31795041	-	ESX-1 secretion-associated protein EspH
BTB1458_4297	15611014	31795052	-	ESX-1 secretion-associated protein EspJ
BTB1458_1398	161352467	161511534	COG0567C	alpha-ketoglutarate decarboxylase
BTB1458_4301	15611016	31795054	-	ESX-1 secretion-associated protein EspL
BTB1458_0713	15607788	31791832	COG0383G	alpha-mannosidase
BTB1458_2895	15609747	31793795	COG0438M	alpha-mannosyltransferase PIMA
BTB1458_1282	15608283	31792338	COG1804C	alpha-methylacyl-CoA racemase
BTB1458_1539	57116854	31792566	COG3424Q	alpha-pyrone synthesis polyketide synthase-like protein
BTB1458_4268	15610985	31795023	-	ESX-1 transcriptional regulator EspR
BTB1458_1414	15608403	31792455	COG0154J	amidase
BTB1458_2617	15609500	31793540	COG0154J	amidase
BTB1458_3191	15610025	31794064	COG0154J	amidase
BTB1458_4321	15611031	31795069	-	ESX-2 secretion system protein EccB
BTB1458_3510	15610311	31794352	COG0154J	amidase
BTB1458_4307	15611021	31795059	-	ESX-2 secretion system protein EccE
BTB1458_0314	15607424	31791462	-	ESX-3 secretion system protein EccB3
BTB1458_3745	15610511	31794557	COG0154J	amidase
BTB1458_3663	57117087	31794486	COG1473R	amidase
BTB1458_0522	57116738	31791660	COG0388R	amidohydrolase
BTB1458_4101	15610838	31794873	COG0121R	amidohydrolase EgtC
BTB1458_0890	15607948	31791996	COG0034F	amidophosphoribosyltransferase
BTB1458_0321	15607430	31791468	-	ESX-3 secretion-associated protein EspG3
BTB1458_3157	15609996	31794036	COG2071R	amidotransferase
BTB1458_2815	57117000	31793713	COG1982E	amino acid decarboxylase
BTB1458_0531	15607629	31791668	COG1279R	amino-acid transporter
BTB1458_3837	15610586	31794627	-	ESX-4 secretion system protein EccB4
BTB1458_3835	15610584	31794625	-	ESX-4 secretion system protein EccD4
BTB1458_1970	15608920	31792971	-	ESX-5 type VII secretion system protein EccB5
BTB1458_2196	15609123	31793165	COG1279R	amino-acid transporter
BTB1458_1115	15608145	31792196	COG0147E,COG0147EH	aminodeoxychorismate synthase component I
BTB1458_0292	15607403	31791440	COG3393R	aminoglycoside 2'-N-acetyltransferase
BTB1458_3503	15610304	31794345	COG3173R	aminoglycoside phosphotransferase
BTB1458_1576	15608548	31792604	COG2814G	aminoglycosides/tetracycline-transport integral membrane protein
BTB1458_0883	15607940	31791988	COG1362E	aminopeptidase
BTB1458_1983	15608932	31792983	-	ESX-5 type VII secretion system protein EccD
BTB1458_2743	57116994	31793648	COG0308E	aminopeptidase
BTB1458_0087	15607217	31791252	COG1168E	aminotransferase
BTB1458_0367	15607478	31791515	COG0436E	aminotransferase
BTB1458_0946	15607998	31792046	COG0436E	aminotransferase
BTB1458_2472	15609368	31793412	COG0079E	aminotransferase
BTB1458_1985	15608934	31792985	-	ESX-5 type VII secretion system protein EccE
BTB1458_2556	15609447	31793493	-	excisionase
BTB1458_2533	15609431	31793472	COG1168E	aminotransferase
BTB1458_4180	15610908	31794944	COG0079E	aminotransferase
BTB1458_4186	15610914	31794951	COG0520E	aminotransferase
BTB1458_3694	448824809	31794514	COG0161H	aminotransferase
BTB1458_4155	15610886	31794920	-	excisionase
BTB1458_3225	15610057	31794096	COG0004P	ammonium transporter
BTB1458_2785	15609642	31793685	COG0318IQ,COG0318I	AMP-binding protein
BTB1458_1937	15608884	31792934	COG0515RTKL,COG0515R	anchored-membrane serine/threonine-protein kinase PknF
BTB1458_4077	15610815	31794850	COG0003P,COG0003D	anion transporter ATPase
BTB1458_4078	15610816	31794851	COG0003P,COG0003D	anion transporter ATPase
BTB1458_1547	15608522	31792576	-	export or membrane protein
BTB1458_1785	15608747	31792795	COG0147E,COG0147EH	anthranilate synthase component I
BTB1458_0564	15607657	31791698	COG1366T	anti-anti-sigma factor
BTB1458_2306	15609212	31793257	-	exported or envelope protein
BTB1458_2099	15609041	31793097	COG1366T	anti-anti-sigma factor
BTB1458_4086	15610823	31794858	COG1366T	anti-anti-sigma factor RsfB
BTB1458_2976	15609825	31793860	COG1131V	antibiotic ABC transporter ATP-binding protein
BTB1458_2543	15609440	31793481	COG2159R	antibiotic-resistance protein
BTB1458_0881	15607938	31791986	COG1659S	antigen Cfp29
BTB1458_0232	15607344	31791381	-	exported protein
BTB1458_0660	15607743	31791785	-	exported protein
BTB1458_0631	15607717	31791759	COG3324R	antigen Cfp30B
BTB1458_3573	57117075	31794400	COG5662K	anti-sigma factor
BTB1458_3643	448824806	31794467	COG2172T	anti-sigma factor rsbW (sigma negative effector)
BTB1458_1529	15608505	31792561	COG1366T	anti-sigma-F factor antagonist RsfA
BTB1458_0479	15607585	31791622	COG5343S	anti-sigma-K factor RskA
BTB1458_0807	15607876	31791922	COG5662K	anti-sigma-L factor RslA
BTB1458_1231	15608243	31792296	COG0216J	antitoxin MazE3
BTB1458_2160	15609097	31793152	COG3609K	antitoxin ParD1
BTB1458_1397	15608387	31792440	COG2161D	antitoxin RelB
BTB1458_3163	15610002	31794042	COG2161D	antitoxin RelF
BTB1458_3726	15610493	31794540	COG2161D	antitoxin RelJ
BTB1458_0696	15607773	31791815	-	exported protein
BTB1458_1752	15608698	31792745	COG5450K	antitoxin VapB11
BTB1458_0899	15607957	31792005	-	exported protein
BTB1458_2152	15609089	31793144	COG4691R	antitoxin VapB14
BTB1458_2223	15609146	31793189	COG5450K	antitoxin VapB15
BTB1458_2829	15609684	31793730	COG0864K	antitoxin VapB19
BTB1458_3051	15609895	31793932	COG5450K	antitoxin VapB21
BTB1458_3124	15609967	31794006	COG4118D	antitoxin VapB22
BTB1458_0655	15607739	31791781	COG2002K	antitoxin VapB27
BTB1458_0666	15607748	31791790	COG4423S	antitoxin VapB28
BTB1458_0601	15607690	31791732	COG5302R	antitoxin VapB3
BTB1458_0686	15607763	31791805	COG4423S	antitoxin VapB30
BTB1458_0964	15608015	31792063	-	exported protein
BTB1458_1929	15608878	31792928	COG4423S	antitoxin VapB34
BTB1458_0651	15607736	31791778	COG4118D	antitoxin VapB4
BTB1458_1244	15608255	31792308	-	exported protein
BTB1458_2878	15609732	31793779	COG2002K	antitoxin VapB40
BTB1458_2886	57117004	31793786	COG4691R	antitoxin VapB41
BTB1458_3053	15609897	31793934	COG4423S	antitoxin VapB42
BTB1458_3170	15610008	31794048	COG4710R	antitoxin VapB43
BTB1458_3522	15610317	31794359	COG4118D	antitoxin VapB45
BTB1458_3756	15610521	31794565	COG4118D	antitoxin VapB46
BTB1458_1328	15608324	31792377	-	exported protein
BTB1458_0351	15607461	31791499	-	exported protein NLP/P60 family member
BTB1458_3780	15610543	31794588	COG4118D	antitoxin VapB47
BTB1458_4220	15610946	31794984	-	exported repetitive protein PirG
BTB1458_0689	15607766	31791808	COG4118D	antitoxin VapB5
BTB1458_0723	15607797	31791841	COG5450K	antitoxin VapB6
BTB1458_2898	15609750	31793798	COG0537F,COG0537FGR	AP-4-A phosphorylase
BTB1458_4246	15610969	31795007	COG2207K	AraC family transcriptional regulator
BTB1458_4140	15610872	31794908	COG2207K	AraC/XylS family transcriptional regulator
BTB1458_1111	15608141	31792192	COG2235E	arginine deiminase
BTB1458_1839	15608795	31792844	COG1438K	arginine repressor ArgR
BTB1458_3097	15609939	31793978	COG5586S	arginine/alanine-rich protein
BTB1458_1677	15608634	31792692	COG1703E	arginine/ornithine transport system ATPase
BTB1458_1841	15608797	31792846	COG0165E	argininosuccinate lyase
BTB1458_1840	15608796	31792845	COG0137E	argininosuccinate synthase
BTB1458_0895	15607953	31792001	-	fatty acid-binding protein-like protein
BTB1458_1447	15608432	31792485	COG0018J	arginyl-tRNA synthetase
BTB1458_3974	15610714	31794755	COG1055P	arsenical PUMP integral membrane protein ArsB2
BTB1458_2972	15609821	31793856	COG1055P	arsenic-transport integral membrane protein ArsA
BTB1458_3005	15609854	31793889	-	fatty acid-binding protein-like protein
BTB1458_0110	15607240	31791276	-	fatty acyl CoA thioesterase FcoT
BTB1458_2973	57117014	31793857	COG1055P	arsenic-transport integral membrane protein ArsB1
BTB1458_1698	15608651;15610093	31794132	-	FkbM family methyltransferase
BTB1458_2931	15609780	31793829	COG0798P	arsenic-transport integral membrane protein ArsC
BTB1458_2422	15609321	31793362	COG0003P,COG0003D	arsenite-transporting ATPase
BTB1458_0463	15607569	31791606	-	GCN5-like N-acetyltransferase
BTB1458_0411	15607519	31791555	-	glycine rich protein
BTB1458_2548	57116964	31793487	-	glycine rich protein
BTB1458_1540	15608513	31792567	-	glycolipid sulfotransferase
BTB1458_0355	15607465	31791503	COG0607P	ArsR family transcriptional regulator
BTB1458_0630	15607716	31791758	COG3832S	ArsR family transcriptional regulator
BTB1458_4050	636483444	31794824	-	helicase/secretion neighborhood TadE-like protein
BTB1458_2263	15609171	31793217	COG0640K	ArsR family transcriptional regulator
BTB1458_2612	15609495	31793535	COG0640K	ArsR family transcriptional regulator
BTB1458_2928	15609777	31793826	COG0640K	ArsR family transcriptional regulator
BTB1458_2930	15609779	31793828	COG0640K	ArsR family transcriptional regulator
BTB1458_3961	57117125	31794742	COG2162Q	arylamine acetylase
BTB1458_1898	15608854	31792904	COG1878R	arylformamidase
BTB1458_0729	15607803	31791847	COG3119P	arylsulfatase
BTB1458_0781	15607851	31791897	COG3119P	arylsulfatase
BTB1458_3656	15610435	31794479	COG3119P	arylsulfatase
BTB1458_2571	15609461	31793507	COG1522K	AsnC family transcriptional regulator
BTB1458_4271	15610988	31795026	-	histone-like protein HNS
BTB1458_3371	15610187	31794228	COG1309K	AsnC family transcriptional regulator
BTB1458_3647	15610427	31794471	COG1522K	AsnC family transcriptional regulator
BTB1458_2439	15609338	31793380	COG0367E	asparagine synthetase AsnB
BTB1458_3996	15610737	31794777	COG0853H	aspartate alpha-decarboxylase
BTB1458_3958	15610701	31794741	COG0436E	aspartate aminotransferase
BTB1458_1545	15608520	31792574	COG0540F	aspartate carbamoyltransferase
BTB1458_4109	15610845	31794881	COG0527E	aspartate kinase
BTB1458_4108	15610844	31794880	COG0136E	aspartate-semialdehyde dehydrogenase
BTB1458_3324	448824797	31794188	COG0154J	aspartyl/glutamyl-tRNA amidotransferase subunit A
BTB1458_3322	15610146	31794186	COG0064J	aspartyl/glutamyl-tRNA amidotransferase subunit B
BTB1458_3325	15610149	31794189	COG0721J	aspartyl/glutamyl-tRNA amidotransferase subunit C
BTB1458_2855	15609709	31793755	COG0173J	aspartyl-tRNA synthetase
BTB1458_1048	57116803	31792138	COG0210L	ATP dependent DNA helicase UVRD1
BTB1458_2355	15609258	31793301	COG0040E	ATP phosphoribosyltransferase
BTB1458_1460	15608444	31792497	COG0356C	ATP synthase F0F1 subunit A
BTB1458_1464	15608448	31792501	COG0056C	ATP synthase F0F1 subunit alpha
BTB1458_1462	15608446	31792499	COG0711C	ATP synthase F0F1 subunit B
BTB1458_1466	15608450	31792503	COG0055C	ATP synthase F0F1 subunit beta
BTB1458_1461	15608445	31792498	COG0636C	ATP synthase F0F1 subunit C
BTB1458_1463	15608447	31792500	COG0712C	ATP synthase F0F1 subunit delta
BTB1458_1467	15608451	31792504	COG0355C	ATP synthase F0F1 subunit epsilon
BTB1458_1465	15608449	31792502	COG0224C	ATP synthase F0F1 subunit gamma
BTB1458_3731	15610498	31794545	COG2229R	ATP/GTP-binding protein
BTB1458_0470	15607576	31791613	COG0464O	ATPase
BTB1458_0736	15607809	31791853	-	hydrolase
BTB1458_0652	15607737	31791779	COG1373R	ATPase
BTB1458_2222	15609145	31793188	COG1373R	ATPase
BTB1458_2349	15609252	31793295	COG0464O	ATPase
BTB1458_2790	15609647	31793690	COG0433R	ATPase
BTB1458_3516	15610315	31794357	COG1373R	ATPase
BTB1458_0499	15607601	31791639	-	hydrophobic protein
BTB1458_4280	15610996	31795034	COG0455D	ATPase
BTB1458_3651	57117085	31794474	COG1373R	ATPase
BTB1458_1492	15608471	31792527	COG2127S	ATP-dependent Clp protease adaptor protein ClpS
BTB1458_3993	57117131	31794773	COG0542O	ATP-dependent Clp protease ATP-binding subunit CLPC
BTB1458_2735	15609597	31793641	COG0740OU,COG0740O	ATP-dependent Clp protease proteolytic subunit
BTB1458_2736	57116992	31793642	COG0740OU,COG0740O	ATP-dependent Clp protease proteolytic subunit
BTB1458_3401	15610215	31794257	-	hydroxylaminobenzene mutase HAB
BTB1458_3547	15610337	31794378	COG0210L	ATP-dependent DNA helicase
BTB1458_3548	15610338	31794379	COG0210L	ATP-dependent DNA helicase
BTB1458_0034	15607168	31791203	-	hypothetical protein
BTB1458_2326	15609229	31793275	COG4581L	ATP-dependent DNA helicase HelY
BTB1458_3285	15610110	31794150	COG1200L,COG1200LK	ATP-dependent DNA helicase RecG
BTB1458_1035	15608078	31792127	COG3285L	ATP-dependent DNA ligase
BTB1458_3383	15610199	31794241	COG1793L	ATP-dependent DNA ligase
BTB1458_0035	15607169	31791204	-	hypothetical protein
BTB1458_4135	15610867	31794903	COG1793L	ATP-dependent DNA ligase
BTB1458_3653	15610432	31794476	COG1201R	ATP-dependent helicase
BTB1458_0036	15607170	31791205	-	hypothetical protein
BTB1458_1490	15608469	31792525	COG1199K,COG1199KL	ATP-dependent helicase dinG-like protein
BTB1458_2732	15609594	31793638	COG1219O	ATP-dependent protease ATP-binding subunit ClpX
BTB1458_0038	15607171	31791206	-	hypothetical protein
BTB1458_2954	57117011	31793839	COG0542O	ATP-dependent protease ATP-binding subunit ClpX'
BTB1458_3560	15610347	31794389	COG0513L,COG0513LKJ	ATP-dependent RNA helicase RhlE
BTB1458_2068	15609013	31793066	COG2193P	bacterioferritin
BTB1458_4254	15610977	31795015	COG1528P	bacterioferritin BfrB
BTB1458_2803	15609658	31793702	COG1225O	bacterioferritin comigratory protein BCP
BTB1458_0612	15607700	31791742	COG2890J	benzoquinone methyltransferase
BTB1458_0345	15607456	31791494	COG2273G	beta-1,3-glucanase
BTB1458_1438	15608424	31792476	COG0288P	beta-carbonic anhydrase
BTB1458_0212	15607327	31791364	COG1472G	beta-glucosidase BGLS
BTB1458_0999	15608047	31792095	COG1680V	beta-lactamase
BTB1458_1532	15608507	31792563	COG1680V	beta-lactamase
BTB1458_1036	15608079	31792128	COG0179Q	bifunctional 2-hydroxyhepta-2,4-diene-1,7-dioate isomerase/cyclase/dehydrase
BTB1458_1581	15608553	31792609	COG0108H	bifunctional 3,4-dihydroxy-2-butanone 4-phosphate synthase/GTP cyclohydrolase II
BTB1458_3725	15610492	31794539	COG0190H	bifunctional 5,10-methylene-tetrahydrofolate dehydrogenase/ 5,10-methylene-tetrahydrofolate cyclohydrolase
BTB1458_0105	15607233	31791269	COG0775F	bifunctional 5'-methylthioadenosine nucleosidase/S-adenosylhomocysteine nucleosidase
BTB1458_3818	15610569	31794610	COG0063G	bifunctional ADP-dependent (S)-NAD(P)H-hydrate dehydratase/NAD(P)H-hydrate epimerase
BTB1458_0852	15607913	31791961	COG0405E	bifunctional cephalosporin acylase/gamma-glutamyltranspeptidase
BTB1458_0285	15607395	31791432	COG2087H	bifunctional cobalamin biosynthesis cobinamide kinase/cobinamide phosphate guanylyltransferase
BTB1458_0039	15607172	31791207	-	hypothetical protein
BTB1458_1575	15608547	31792603	COG0117H	bifunctional diaminohydroxyphosphoribosylaminopyrimidine deaminase/5-amino-6-(5-phosphoribosylamino) uracil reductase
BTB1458_2958	15609808	31793843	COG1985H	bifunctional diaminohydroxyphosphoribosylaminopyrimidine deaminase/5-amino-6-(5-phosphoribosylamino)uracil reductase
BTB1458_2720	15609584	31793628	COG0285H	bifunctional folylpolyglutamate synthase/dihydrofolate synthase FolC
BTB1458_2460	15609358	31793401	COG1391O,COG1391OT	bifunctional glutamine-synthetase adenylyltransferase/deadenyltransferase
BTB1458_2758	15609620	31793662	COG0560E	bifunctional L-3-phosphoserine phosphatase/1-acyl-SN-glycerol-3-phosphate acyltransferase
BTB1458_4081	57117145	31794853	COG0744M	bifunctional membrane-associated penicillin-binding protein 1A/1B
BTB1458_1128	15608158	31792209	COG1207M	bifunctional N-acetylglucosamine-1-phosphate uridyltransferase/glucosamine-1-phosphate acetyltransferase
BTB1458_3131	15609974	31794014	COG0618R	bifunctional oligoribonuclease/PAP phosphatase NrnA
BTB1458_1835	15608791	31792840	COG1364E	bifunctional ornithine acetyltransferase/N-acetylglutamate synthase
BTB1458_0061	57116685	31791227	COG0744M	bifunctional penicillin-binding protein 1A/1B
BTB1458_1557	15608530	31792585	COG0452H	bifunctional phosphopantothenoylcysteine decarboxylase/phosphopantothenate synthase
BTB1458_1058	15608097	31792146	COG0138F	bifunctional phosphoribosylaminoimidazolecarboxamide formyltransferase/IMP cyclohydrolase
BTB1458_1544	15608519	31792573	COG2065F	bifunctional pyrimidine regulatory protein PyrR/uracil phosphoribosyltransferase
BTB1458_3080	15609923	31793962	COG0196H	bifunctional riboflavin kinase/FMN adenylyltransferase
BTB1458_2469	15609365	31793409	COG0406G	bifunctional RNase H/acid phosphatase
BTB1458_2296	15609203	31793249	COG1010H	bifunctional S-adenosyl-L-methionine-precorrin-2 methyl transferase/precorrin-3 methylase Cob I/J
BTB1458_2640	15609521	31793561	COG1021Q	bifunctional salicyl-AMP ligase/salicyl-S-arcp synthetase
BTB1458_1440	15608426	31792478	COG2895P	bifunctional sulfate adenylyltransferase subunit 1/adenylylsulfate kinase
BTB1458_0290	15607401	31791438	COG1587H	bifunctional uroporphyrinogen-III synthetase/response regulator domain-containing protein
BTB1458_1907	15608860	31792910	COG0439I	biotin carboxylase
BTB1458_1612	15608580	31792636	COG0243C	biotin sulfoxide reductase
BTB1458_1766	15608727	31792775	COG0502H	biotin synthase
BTB1458_0046	15607178	31791213	-	hypothetical protein
BTB1458_0060	15607191	31791226	-	hypothetical protein
BTB1458_0070	15607201	31791236	-	hypothetical protein
BTB1458_0092	15607221	31791257	-	hypothetical protein
BTB1458_0112	15607242	31791278	-	hypothetical protein
BTB1458_0124	15607250	31791286	-	hypothetical protein
BTB1458_3635	15610415	31794459	COG0340H	biotin--protein ligase
BTB1458_0139	15607263	31791300	-	hypothetical protein
BTB1458_3963	15610704	31794745	COG2514R	biphenyl-2,3-diol 1,2-dioxygenase BPHC
BTB1458_2774	15609632	31793675	COG0508C	branched-chain alpha-keto acid dehydrogenase E2 subunit
BTB1458_2448	15609347	31793389	COG0115EH,COG0115E	branched-chain amino acid aminotransferase
BTB1458_0141	15607265	31791302	-	hypothetical protein
BTB1458_2929	15609778	31793827	COG0346E	cadmium inducible protein CADI
BTB1458_3390	15610206	31794248	COG0239D	camphor resistance protein CrcB
BTB1458_0160	15607280	31791316	-	hypothetical protein
BTB1458_0172	15607292	31791328	-	hypothetical protein
BTB1458_3391	15610207	31794249	COG0239D	camphor resistance protein CrcB
BTB1458_1549	57116856	31792578	COG0458EF,COG0458E	carbamoyl phosphate synthase large subunit
BTB1458_1548	15608523	31792577	COG0505E,COG0505EF	carbamoyl phosphate synthase small subunit
BTB1458_2440	15609339	31793381	COG0524G	carbohydrate kinase CbhK
BTB1458_0406	15607514	31791550	COG1529C	carbon monoxyde dehydrogenase large subunit
BTB1458_0408	15607516	31791552	COG1319C	carbon monoxyde dehydrogenase medium subunit
BTB1458_0407	15607515	31791551	COG2080C	carbon monoxyde dehydrogenase small subunit
BTB1458_3384	15610200	31794242	COG1966T	carbon starvation protein A CstA
BTB1458_3985	15610724	31794765	COG0288P	carbonic anhydrase
BTB1458_0468	15607574	31791611	COG2170S	carboxylate-amine ligase
BTB1458_2761	15609622	31793664	COG0657I	carboxylesterase LipQ
BTB1458_2274	15609182	31793228	COG2272I	carboxylesterase LipT
BTB1458_2283	15609191	31793237	COG0412Q	carboxymethylenebutenolidase
BTB1458_2104	15609045	31793101	COG0376P	catalase-peroxidase-peroxynitritase T KATG
BTB1458_1884	636483424	31792889	COG4122R	catechol-o-methyltransferase
BTB1458_0210	15607325	31791362	-	hypothetical protein
BTB1458_2251	15609162	31793207	COG0053P	cation efflux system protein
BTB1458_0106	15607234	31791270	COG2217P	cation transporter P-type ATPase A
BTB1458_4148	15610879	31794913	COG2217P	cation transporter P-type atpase ctpJ
BTB1458_1647	15608607	31792663	COG2217P	cation transporter P-type ATPase D
BTB1458_0211	15607326	31791363	-	hypothetical protein
BTB1458_3607	15610389	31794433	COG0531E	cationic amino acid transport integral membrane protein
BTB1458_0220	15607334	31791371	-	hypothetical protein
BTB1458_2567	15609457	31793503	COG0531E	cationic amino acid transport integral membrane protein RocE
BTB1458_0122	15607249	31791285	COG0474P	cation-transporter ATPase I
BTB1458_0115	15607245	31791281	COG2217P	cation-transporter P-type ATPase B
BTB1458_4305	15611020	31795058	COG0464O	CBXX/CFQX family protein
BTB1458_2529	15609426	31793467	COG2134I	CDP-diacylglycerol pyrophosphatase
BTB1458_2010	15608959	31793012	COG0558I	CDP-diacylglycerol--glycerol-3-phosphate 3-phosphatidyltransferase
BTB1458_3038	15609883	31793920	COG0558I	CDP-diacylglycerol--glycerol-3-phosphate 3-phosphatidyltransferase
BTB1458_2897	57117006	31793797	COG0558I	CDP-diacylglycerol--inositol 3-phosphatidyltransferase
BTB1458_0471	15607577	31791614	COG1183I	CDP-diacylglycerol--serine O-phosphatidyltransferase
BTB1458_4018	15610761	31794795	COG0037D	cell cycle protein MESJ
BTB1458_3428	15610239	31794281	COG2884D	cell division ATP-binding protein FtsE
BTB1458_0230	15607342	31791379	-	hypothetical protein
BTB1458_0236	15607348	31791385	-	hypothetical protein
BTB1458_0239	15607351	31791388	-	hypothetical protein
BTB1458_2389	15609288	31793331	COG1589M	cell division protein FtsQ
BTB1458_3427	15610238	31794280	COG2177D	cell division protein FtsX
BTB1458_0281	15607391	31791428	-	hypothetical protein
BTB1458_3227	15610058	31794097	COG0552U	cell division protein FtsY
BTB1458_0288	15607399	31791436	-	hypothetical protein
BTB1458_2388	15609287	31793330	COG0206D	cell division protein FtsZ
BTB1458_0338	15607448	31791486	-	hypothetical protein
BTB1458_2404	15609303	31793346	COG2001S	cell division protein MraZ
BTB1458_0024	15607159	31791194	COG0772D	cell division protein RodA
BTB1458_2385	15609284	31793327	COG1799S	cell division protein SepF
BTB1458_4248	15610971	31795009	COG5373S	cell division protein, Z-ring complex Ib
BTB1458_4035	15610777	31794811	COG2184D	cell filamentation protein FIC
BTB1458_3172	15610010	31794050	COG2335M	cell surface lipoprotein MPB83 (lipoprotein P23)
BTB1458_2383	15609282	31793325	COG3599D	cell wall synthesis protein Wag31
BTB1458_3412	15610226	31794268	COG0318IQ,COG0318I	chain-fatty-acid-CoA ligase
BTB1458_1842	15608798	31792847	COG3424Q	chalcone synthase
BTB1458_1847	15608803	31792852	COG3424Q	chalcone synthase
BTB1458_1235	15608246	31792299	COG0451M,COG0451MG	cholesterol dehydrogenase
BTB1458_0341	15607451	31791489	-	hypothetical protein
BTB1458_0342	15607452	31791490	-	hypothetical protein
BTB1458_3782	15610545	31794590	COG2303E	cholesterol oxidase
BTB1458_1047	15608088	31792137	COG1605E	chorismate mutase
BTB1458_2077	15609022	31793076	COG1605E	chorismate mutase
BTB1458_2824	15609677	31793722	COG0082E	chorismate synthase
BTB1458_3228	57117036	31794098	COG1196D	chromosome partition protein Smc
BTB1458_4344	57117171	31795091	COG1192D	chromosome partitioning protein ParA
BTB1458_4343	57117170	31795090	COG1475K	chromosome partitioning protein ParB
BTB1458_2195	15609122	31793164	COG0583K	chromosome replication initiation inhibitor protein
BTB1458_0001	15607143	31791178	COG0593L	chromosome replication initiator DnaA
BTB1458_2778	15609635	31793678	COG2301G	citrate (Pro-3S)-lyase subunit beta
BTB1458_0362	15607473	31791510	-	hypothetical protein
BTB1458_3397	15610212	31794254	COG2301G	citrate lyase subunit beta
BTB1458_1265	15608271	31792325	COG0372C	citrate synthase
BTB1458_0981	15608029	31792077	COG0372C	citrate synthase 2
BTB1458_0363	15607474	31791511	-	hypothetical protein
BTB1458_2299	15609205	31793251	COG2367V	class A BETA-lactamase BLAC
BTB1458_0370	15607481	31791518	-	hypothetical protein
BTB1458_3641	15610421	31794465	COG4770I	CoA carboxylase subunit alpha
BTB1458_3944	15610687	31794727	COG1788I	CoA-transferase subunit alpha
BTB1458_3945	15610688	31794728	COG2057I	CoA-transferase subunit beta
BTB1458_1470	15608454	31792508	COG2096S	cob(I)yrinic acid a,c-diamide adenosyltransferase
BTB1458_3144	57117028	31794026	COG2109H	cob(I)yrinic acid a,c-diamide adenosyltransferase
BTB1458_2480	15609373	31793416	COG1270H	cobalamin biosynthesis protein
BTB1458_2294	15609201	31793247	COG0155P	cobalamin biosynthesis protein CobG
BTB1458_2446	15609345	31793387	COG0368H	cobalamin synthase
BTB1458_2572	15609462	31793508	COG0619P	cobalt/nickel transporter permease
BTB1458_2291	15609199	31793245	COG1429H	cobaltochelatase subunit CobN
BTB1458_2301	15609207	31793253	COG2099H	cobalt-precorrin-6x reductase
BTB1458_0286	57116707	31791433	COG1492H	cobyric acid synthase
BTB1458_4114	15610849	31794885	COG3442R	cobyric acid synthase CobQ2
BTB1458_3143	15609985	31794025	COG1797H	cobyrinic acid a,c-diamide synthase
BTB1458_0381	15607490	31791527	-	hypothetical protein
BTB1458_3791	15610554	31794599	COG0234O	co-chaperonin GroES
BTB1458_0391	15607499	31791535	-	hypothetical protein
BTB1458_0393	15607501	31791537	-	hypothetical protein
BTB1458_3909	15610656	31794696	COG2141C	coenzyme F420-dependent oxidoreductase
BTB1458_0762	15607833	31791877	COG0535R	coenzyme PQQ synthesis protein E
BTB1458_0400	15607508	31791544	-	hypothetical protein
BTB1458_0414	15607522	31791558	-	hypothetical protein
BTB1458_4224	15610949	31794987	COG0561R	cof-like hydrolase
BTB1458_0428	15607536	31791571	-	hypothetical protein
BTB1458_4043	15610784	31794818	COG1278K	cold shock protein A
BTB1458_0959	15608011	31792059	COG1278K	cold shock-like protein B CspB
BTB1458_1403	15608393	31792446	COG0513L,COG0513LKJ	cold-shock DEAD-box protein A
BTB1458_2096	15609038	31793094	COG1058R	competence damage-inducible protein A
BTB1458_2678	15609551	31793593	COG0658R	competence protein ComEC
BTB1458_4055	57117141	31794829	COG4962U	conjugal transfer protein
BTB1458_1073	15608107	31792156	COG1937S	copper-sensing transcriptional repressor CsoR
BTB1458_2645	15609525	31793565	COG0635H	coproporphyrinogen III oxidase
BTB1458_0459	15607565	31791602	-	hypothetical protein
BTB1458_3112	15609958	31793997	COG1337L	CRISPR type III-associated RAMP protein Csm3
BTB1458_3115	15609961	31794000	COG5551S	CRISPR-associated endoribonuclease Cas6
BTB1458_0465	15607571	31791608	-	hypothetical protein
BTB1458_3114	15609960	31793999	COG1353R	CRISPR-associated protein Cas10/Csm1
BTB1458_0476	15607582	31791619	-	hypothetical protein
BTB1458_0478	15607584	31791621	-	hypothetical protein
BTB1458_4073	15610812	31794846	COG0664T	Crp/Fnr family transcriptional regulator
BTB1458_1879	15608837	31792885	COG0504F	CTP synthetase
BTB1458_2192	15609121	31793163	COG3946U	cutinase CFP21
BTB1458_2704	15609572	31793615	COG2114T	cyclase
BTB1458_3747	15610513	31794559	COG1657I	cyclase
BTB1458_0550	15607644	31791685	COG2230M	cyclopropane-fatty-acyl-phospholipid synthase
BTB1458_3763	15610528	31794572	COG2230M	cyclopropane-fatty-acyl-phospholipid synthase
BTB1458_0492	15607596	31791633	-	hypothetical protein
BTB1458_0482	15607588	31791625	COG2230M	cyclopropane-fatty-acyl-phospholipid synthase UFAA1
BTB1458_1495	15608474	31792530	COG1310R	CysO-cysteine peptidase
BTB1458_0511	15607612	31791651	-	hypothetical protein
BTB1458_1199	57116820	31792268	COG0031E	cystathionine beta-synthase
BTB1458_1201	15608219	31792270	COG0626E	cystathionine gamma-synthase
BTB1458_1640	15608602	31792658	COG0520E	cysteine desulfurase
BTB1458_3344	15610162	31794203	COG1104E	cysteine desulfurase
BTB1458_3640	15610420	31794464	COG2166R	cysteine desulfuration protein SufE
BTB1458_2585	57116972	31793518	COG0031E	cysteine synthase A CysK1
BTB1458_0935	57116791	31792036	COG0031E	cysteine synthase A CysK2
BTB1458_1497	15608476	31792532	COG0031E	cysteine synthase B
BTB1458_2366	15609267	31793310	COG0215J	cysteinyl-tRNA synthetase
BTB1458_3976	57117128	31794757	COG0215J	cysteinyl-tRNA synthetase
BTB1458_2619	15609502	31793542	COG0295F	cytidine deaminase
BTB1458_3674	15610451	31794496	COG0295F	cytidine deaminase
BTB1458_4158	15610888	31794922	COG0590F,COG0590FJ	cytidine/deoxycytidylate deaminase
BTB1458_1894	15608850	31792899	COG0283F	cytidylate kinase
BTB1458_1798	15608758	31792806	COG4987C,COG4987CO	cytochrome assembly ABC transporter ATP-binding protein CydC
BTB1458_1799	15608759	31792807	COG4988C,COG4988CO	cytochrome assembly ABC transporter ATP-binding protein CydD
BTB1458_3363	15610180	31794221	COG0843C	cytochrome C oxidase polypeptide I
BTB1458_2431	15609330	31793372	COG1845C	cytochrome C oxidase subunit III
BTB1458_0576	57116750	31791709	COG0785O	cytochrome C-type biogenesis protein CcdA
BTB1458_0523	15607622	31791661	-	hypothetical protein
BTB1458_0578	57116751	31791711	COG0755O	cytochrome C-type biogenesis protein CcsA
BTB1458_2519	15609413	31793455	COG2124Q	cytochrome P450 121 CYP121
BTB1458_0845	15607906	31791954	COG2124Q	cytochrome P450 123
BTB1458_2511	15609403	31793445	COG2124Q	cytochrome P450 124 CYP124
BTB1458_3938	15610681	31794721	COG2124Q	cytochrome P450 125
BTB1458_0857	15607918	31791966	COG2124Q	cytochrome P450 126
BTB1458_2513	15609405	31793447	COG2124Q	cytochrome P450 128
BTB1458_1560	57116859	31792588	COG2124Q	cytochrome P450 132
BTB1458_0357	15607468	31791505	COG2124Q	cytochrome P450 135A1
BTB1458_0620	15607708	31791750	COG2124Q	cytochrome P450 135B1
BTB1458_0530	15607628	31791667	-	hypothetical protein
BTB1458_3380	15610196	31794237	COG2124Q	cytochrome P450 136
BTB1458_4084	15610821	31794856	COG2124Q	cytochrome P450 137
BTB1458_0158	15607278	31791314	COG2124Q	cytochrome P450 138
BTB1458_1848	15608804	31792853	COG2124Q	cytochrome P450 139 CYP139
BTB1458_2072	448824767	31793071	COG2124Q	cytochrome p450 140 CYP140
BTB1458_0538	15607634	31791674	-	hypothetical protein
BTB1458_0540	15607636	31791676	-	hypothetical protein
BTB1458_0594	15607683	31791725	-	hypothetical protein
BTB1458_0621	15607709	31791751	-	hypothetical protein
BTB1458_0625	15607712	31791754	-	hypothetical protein
BTB1458_1972	15608923	31792973	COG2124Q	cytochrome P450 143
BTB1458_0635	15607720	31791762	-	hypothetical protein
BTB1458_0665	15607747	31791789	-	hypothetical protein
BTB1458_1964	15608915	31792966	COG2124Q	cytochrome p450 144 CYP144
BTB1458_0843	15607904	31791952	COG2124Q	cytochrome P450 sterol 14-alpha demethylase
BTB1458_1874	15608832	31792880	COG1189J	cytotoxin
BTB1458_0799	15607868	31791914	COG0111E,COG0111HE	D-3-phosphoglycerate dehydrogenase
BTB1458_3307	57117042	31794172	COG0111E,COG0111HE	D-3-phosphoglycerate dehydrogenase
BTB1458_0671	15607750	31791793	-	hypothetical protein
BTB1458_3293	15610118	31794157	COG1181M	D-alanyl-alanine synthetase A
BTB1458_4020	15610763	31794797	COG2027M	d-alanyl-d-alanine carboxypeptidase
BTB1458_3216	57117035	31794087	COG1686M	D-alanyl-D-alanine carboxypeptidase
BTB1458_3218	15610050	31794089	COG3653Q	D-amino acid aminohydrolase
BTB1458_2100	15609042	31793098	COG0665E	D-amino acid oxidase aao
BTB1458_3242	15610073	31794113	COG1131V	daunorubicin-DIM-transport ATP-binding protein ABC transporter DrrA
BTB1458_3243	15610074	31794114	COG0842V	daunorubicin-DIM-transport integral membrane protein ABC transporter DrrB
BTB1458_3244	15610075	31794115	COG0842V	daunorubicin-DIM-transport integral membrane protein ABC transporter DrrC
BTB1458_0910	15607968	31792016	COG0590F,COG0590FJ	deaminase
BTB1458_2683	15609554	31793596	COG1307S	DegV domain-containing protein
BTB1458_0766	15607837	31791881	COG2303E	dehydrogenase
BTB1458_0929	15607983	31792031	COG1071C	dehydrogenase
BTB1458_1599	15608570	31792626	COG1233Q	dehydrogenase
BTB1458_0673	15607752	31791795	-	hypothetical protein
BTB1458_1999	15608949	31793001	COG1252C	dehydrogenase
BTB1458_0675	15607753	31791796	-	hypothetical protein
BTB1458_2090	15609032	31793088	COG1063ER,COG1063E	dehydrogenase
BTB1458_2521	15609417	31793457	COG0277C	dehydrogenase
BTB1458_3308	15610134	31794173	COG1233Q	dehydrogenase
BTB1458_3760	15610525	31794569	COG2030I	dehydrogenase
BTB1458_4129	15610862	31794898	COG1063ER,COG1063E	dehydrogenase
BTB1458_0757	15607829	31791873	-	hypothetical protein
BTB1458_4243	15610965	31795003	COG1233Q	dehydrogenase
BTB1458_3931	57117122	31794714	COG2030I	dehydrogenase
BTB1458_1432	15608419	31792471	COG2303E	dehydrogenase FAD flavoprotein GMC oxidoreductase
BTB1458_0335	15607444	31791482	COG1028IQR,COG1028Q	dehydrogenase/reductase
BTB1458_0361	15607472	31791509	COG0446R	dehydrogenase/reductase
BTB1458_0849	15607910	31791958	COG2084I	dehydrogenase/reductase
BTB1458_0560	15607653	31791694	COG0113H	delta-aminolevulinic acid dehydratase
BTB1458_3387	15610203	31794245	COG3226S	DeoR family transcriptional regulator
BTB1458_0810	15607878	31791924	-	hypothetical protein
BTB1458_0352	15607462	31791500	COG0717F	deoxycytidine triphosphate deaminase
BTB1458_2597	15609481	31793529	COG0232F	deoxyguanosinetriphosphate triphosphohydrolase-like protein
BTB1458_1118	15608148	31792199	COG0084L	deoxyribonuclease TatD (YjjV protein)
BTB1458_1502	15608481	31792537	COG0127F	deoxyribonucleotide triphosphate pyrophosphatase
BTB1458_0519	15607619	31791658	COG0274F	deoxyribose-phosphate aldolase
BTB1458_2986	15609834	31793869	COG0756F	deoxyuridine 5'-triphosphate nucleotidohydrolase
BTB1458_1809	15608769	31792817	COG2320S	dephospho-CoA kinase/protein folding accessory domain-containing protein
BTB1458_1592	15608563	31792619	COG4908R	diacyglycerol O-acyltransferase
BTB1458_3410	15610224	31794266	COG4908R	diacyglycerol O-acyltransferase
BTB1458_3864	15610616	31794655	COG4908R	diacyglycerol O-acyltransferase
BTB1458_2526	15609422	31793462	COG4908R	diacylglycerol acyltransferase
BTB1458_2497	15609389	31793432	COG1597I,COG1597IR	diacylglycerol kinase
BTB1458_1448	15608433	31792486	COG0019E	diaminopimelate decarboxylase LysA
BTB1458_3013	15609863	31793898	COG0253E	diaminopimelate epimerase
BTB1458_3860	15610612	31794650	COG2814G	dicarboxylic acid transport integral membrane protein KgtP
BTB1458_1516	15608494	31792550	COG5001T,COG2200T	diguanylate cyclase (GGDEF) domain-containing protein
BTB1458_1023	15608066	31792113	COG3804S	dihydrodipicolinate reductase
BTB1458_1178	15608199	31792250	COG3804S	dihydrodipicolinate reductase
BTB1458_3068	15609910	31793948	COG0289E	dihydrodipicolinate reductase
BTB1458_3045	15609890	31793927	COG0329E,COG0329EM	dihydrodipicolinate synthase
BTB1458_0811	15607879	31791925	-	hypothetical protein
BTB1458_0812	15607880	31791926	-	hypothetical protein
BTB1458_3056	15609900	31793938	COG0262H	dihydrofolate reductase
BTB1458_2453	15609352	31793394	COG0508C	dihydrolipoamide acetyltransferase
BTB1458_0815	15607883	31791929	-	hypothetical protein
BTB1458_0826	15607890	31791937	-	hypothetical protein
BTB1458_0501	15607603	31791641	COG1249C	dihydrolipoamide dehydrogenase
BTB1458_4003	57117133	31794783	COG1539H	dihydroneopterin aldolase FolB
BTB1458_1546	15608521	31792575	COG0044F	dihydroorotase
BTB1458_2376	15609276	31793319	COG0167F	dihydroorotate dehydrogenase 2
BTB1458_0833	15607896	31791944	-	hypothetical protein
BTB1458_4004	57117134	31794784	COG0294H	dihydropteroate synthase
BTB1458_1356	15608347	31792400	COG0294H	dihydropteroate synthase 2 FolP2
BTB1458_0216	15607330	31791367	COG0129EG,COG0129E	dihydroxy-acid dehydratase
BTB1458_0842	15607902	31791950	-	hypothetical protein
BTB1458_0867	15607927	31791975	-	hypothetical protein
BTB1458_1120	15608150	31792201	COG0030J	dimethyladenosine transferase
BTB1458_0720	15607794	31791838	COG3670Q	dioxygenase
BTB1458_1007	15608053	31792101	COG3670Q	dioxygenase
BTB1458_3496	15610297	31794338	COG4638PR,COG4638P	dioxygenase
BTB1458_3779	15610542	31794587	COG2175Q	dioxygenase
BTB1458_2323	15609226	31793272	COG0006E	dipeptidase PepE
BTB1458_1762	15608708	31792756	COG0132H	dithiobiotin synthetase
BTB1458_2740	15609601	31793645	COG0266L	DNA glycosylase
BTB1458_0008	15607148	31791183	COG0188L	DNA gyrase subunit A
BTB1458_0007	448824735	31791182	COG0187L	DNA gyrase subunit B
BTB1458_0949	448824750	31792049	COG1061KL,COG1061K	DNA helicase
BTB1458_3543	15610334	31794374	COG0210L	DNA helicase II
BTB1458_0870	15607929	31791978	-	hypothetical protein
BTB1458_3983	15610722	31794763	COG1623R	DNA integrity scanning protein DisA
BTB1458_0887	15607944	31791992	-	hypothetical protein
BTB1458_4134	15610866	31794902	COG3285L	DNA ligase LigD
BTB1458_3619	15610399	31794443	COG0827L	DNA methylase
BTB1458_1807	15608767	31792815	COG0749L	DNA polymerase I
BTB1458_2677	448824786	31793592	COG1466L	DNA polymerase III delta subunit
BTB1458_1737	15608685	31792733	COG0587L	DNA polymerase III subunit alpha
BTB1458_0004	15607144	31791179	COG0592L	DNA polymerase III subunit beta
BTB1458_4039	15610780	31794814	COG0470L	DNA polymerase III subunit delta'
BTB1458_4111	15610847	31794883	COG0847L	DNA polymerase III subunit epsilon
BTB1458_4122	15610857	31794893	COG2812L	DNA polymerase III subunits gamma and tau
BTB1458_0889	15607947	31791995	-	hypothetical protein
BTB1458_3377	15610193	31794234	COG0389L	DNA polymerase IV
BTB1458_1727	448824759	161511533	COG0389L	DNA polymerase IV
BTB1458_0301	15607410	31791447	COG3285L	DNA polymerase LigD
BTB1458_2596	15609480	31793528	COG0358L	DNA primase
BTB1458_3201	448824793	31794072	COG0758L,COG0758LU	DNA protecting protein DprA
BTB1458_3024	15609874	31793909	COG0468L	DNA recombination protein RecA
BTB1458_0892	15607950	31791998	-	hypothetical protein
BTB1458_3982	15610721	31794762	COG1066O	DNA repair protein RadA
BTB1458_0913	15607971	31792019	-	hypothetical protein
BTB1458_1876	15608834	31792882	COG0497L	DNA repair protein recN (recombination protein N)
BTB1458_0942	15607994	31792042	-	hypothetical protein
BTB1458_2616	15609499	31793539	COG1381L	DNA repair protein RecO
BTB1458_0944	15607996	31792044	-	hypothetical protein
BTB1458_0966	15608017	31792065	-	hypothetical protein
BTB1458_4041	15610782	31794816	COG0550L	DNA topoisomerase I
BTB1458_3041	15609885	31793922	COG1674D	DNA translocase FtsK
BTB1458_1359	15608350	31792403	COG2818L	DNA-3-methyladenine glycosylase I
BTB1458_3298	15610123	31794162	COG0776L	DNA-binding protein HU
BTB1458_0972	15608023	31792071	-	hypothetical protein
BTB1458_0974	15608025	31792073	-	hypothetical protein
BTB1458_3792	15610555	31794600	COG0533O	DNA-binding/iron metalloprotein/AP endonuclease
BTB1458_0989	15608038	31792086	-	hypothetical protein
BTB1458_3130	15609973	31794013	COG0534V	DNA-damage-inducible protein F
BTB1458_3843	15610593	31794633	COG0202K	DNA-directed RNA polymerase subunit alpha
BTB1458_0732	15607807	31791851	COG0085K	DNA-directed RNA polymerase subunit beta
BTB1458_1067	15608102	31792151	-	hypothetical protein
BTB1458_0733	15607808	31791852	COG0086K	DNA-directed RNA polymerase subunit beta'
BTB1458_1556	15608529	31792584	COG1758K	DNA-directed RNA polymerase subunit omega
BTB1458_3551	15610340	31794381	COG3695L	DNA-methyltransferase
BTB1458_0590	15607679	31791721	COG0463M	dolichyl-phosphate sugar synthase
BTB1458_1112	15608142	31792193	COG1928O	dolichyl-phosphate-mannose--protein mannosyltransferase
BTB1458_1813	15608772	31792820	COG2814G	drug efflux membrane protein
BTB1458_0222	15607335	31791372	COG1132V	drugs-transport transmembrane ATP-binding protein ABC transporter
BTB1458_1425	15608412	31792464	COG1132V	drugs-transport transmembrane ATP-binding protein ABC transporter
BTB1458_1426	15608413	31792465	COG1132V	drugs-transport transmembrane ATP-binding protein ABC transporter
BTB1458_1509	15608488	31792544	COG1132V	drugs-transport transmembrane ATP-binding protein ABC transporter
BTB1458_1510	15608489	31792545	COG1132V	drugs-transport transmembrane ATP-binding protein ABC transporter
BTB1458_1069	15608103	31792152	-	hypothetical protein
BTB1458_2007	15608956	31793009	COG4178R	drugs-transport transmembrane ATP-binding protein ABC transporter
BTB1458_1885	15608842	31792890	COG1113E	D-serine/alanine/glycine transporter protein CycA
BTB1458_3850	15610601	31794641	COG1898M	dTDP-4-dehydrorhamnose 3,5-epimerase RmlC
BTB1458_4192	57117156	31794957	COG1088M	dTDP-glucose 4,6-dehydratase RfbB
BTB1458_3849	15610600	31794640	COG1088M	dTDP-glucose 4,6-dehydratase RmlB1
BTB1458_3853	57117109	31794644	COG0451M,COG0451MG	dTDP-glucose 4,6-dehydratase RmlB2
BTB1458_3621	448824804	31794445	COG1216R	dTDP-rha:a-D-glcnac-diphosphoryl polyprenol, alpha-3-L-rhamnosyl transferase
BTB1458_1070	15608104	31792153	-	hypothetical protein
BTB1458_1071	15608105	31792154	-	hypothetical protein
BTB1458_3622	15610402	31794446	COG1091M	dTDP-rhamnose modification protein RmlD
BTB1458_2092	15609034	31793090	COG1490J	D-tyrosyl-tRNA(Tyr) deacylase
BTB1458_0800	15607869	31791915	COG1070G	D-xylulose kinase XylB
BTB1458_0882	15607939	31791987	COG2837P	dyp-type peroxidase
BTB1458_3347	15610165	31794206	COG2025C	electron transfer flavoprotein subunit alpha
BTB1458_3348	15610166	31794207	COG2086C	electron transfer flavoprotein subunit beta
BTB1458_3947	15610690	31794730	COG3239I	electron transfer protein FdxB
BTB1458_0138	15607262	31791298	COG0480J	elongation factor G
BTB1458_0752	57116768	31791868	COG0480J	elongation factor G
BTB1458_2818	15609671	31793716	COG0231J	elongation factor P
BTB1458_1074	15608108	31792157	-	hypothetical protein
BTB1458_3192	15610026	31794065	COG0264J	elongation factor Ts
BTB1458_0753	15607825	31791869	COG0050J	elongation factor Tu
BTB1458_0074	57116687	31791239	COG5297G	endo-1,4-beta-glucanase
BTB1458_3203	15610035	31794074	COG0792L	endonuclease
BTB1458_4071	57117142	31794844	COG0177L	endonuclease III
BTB1458_0737	15607810	31791854	COG0648L	endonuclease IV
BTB1458_1082	15608116	31792165	-	hypothetical protein
BTB1458_1480	15608461	31792516	COG1637L	endonuclease NucS
BTB1458_1109	15608139	31792190	-	hypothetical protein
BTB1458_3654	15610433	31794477	COG0266L	endonuclease VIII
BTB1458_2428	15609327	31793369	COG0791M	endopeptidase
BTB1458_0417	15607525	31791561	COG0542O	endopeptidase ATP-binding protein ClpB
BTB1458_0795	15607864	31791910	COG0616O,COG0616OU	endopeptidase IV
BTB1458_2682	57116987	31793595	COG4552R	enhanced intracellular survival protein
BTB1458_1663	15608622	31792679	COG0623I	enoyl-ACP reductase
BTB1458_0493	15607597	31791634	COG1024I	enoyl-CoA hydratase
BTB1458_0695	15607772	31791814	COG1024I	enoyl-CoA hydratase
BTB1458_0740	15607813	31791857	COG1024I	enoyl-CoA hydratase
BTB1458_0997	15608045	31792093	COG1024I	enoyl-CoA hydratase
BTB1458_1116	15608146	31792197	-	hypothetical protein
BTB1458_1077	15608111	31792160	COG1024I	enoyl-CoA hydratase
BTB1458_1191	15608210	31792261	COG1024I	enoyl-CoA hydratase
BTB1458_1162	15608185	31792236	-	hypothetical protein
BTB1458_1280	15608281	31792336	COG1024I	enoyl-CoA hydratase
BTB1458_1281	15608282	31792337	COG1024I	enoyl-CoA hydratase
BTB1458_1650	15608610	31792666	COG1024I	enoyl-CoA hydratase
BTB1458_2134	15609072	31793127	COG1024I	enoyl-CoA hydratase
BTB1458_2763	15609623	31793665	COG1024I	enoyl-CoA hydratase
BTB1458_1165	15608188	31792239	-	hypothetical protein
BTB1458_2966	15609816	31793851	COG1024I	enoyl-CoA hydratase
BTB1458_1169	15608191	31792242	-	hypothetical protein
BTB1458_3125	15609968	31794007	COG1024I	enoyl-CoA hydratase
BTB1458_3359	15610176	31794217	COG1024I	enoyl-CoA hydratase
BTB1458_3743	15610509	31794556	COG1024I	enoyl-CoA hydratase
BTB1458_3905	15610652	31794691	COG1024I	enoyl-CoA hydratase
BTB1458_3943	15610686	31794726	COG1024I	enoyl-CoA hydratase
BTB1458_4182	15610910	31794947	COG1024I	enoyl-CoA hydratase
BTB1458_0742	57116767	31791859	COG1024I	enoyl-CoA hydratase
BTB1458_2454	15609353	31793395	COG1090R	epimerase family protein
BTB1458_1256	15608264	31792318	COG0596R	epoxide hydrolase
BTB1458_1171	15608192	31792243	-	hypothetical protein
BTB1458_2137	15609075	31793130	COG0596R	epoxide hydrolase
BTB1458_3028	15609877	31793913	COG4308Q	epoxide hydrolase
BTB1458_4067	15610806	31794840	COG0596R	epoxide hydrolase
BTB1458_3511	57117068	31794354	COG0596R	epoxide hydrolase
BTB1458_1179	15608200	31792251	-	hypothetical protein
BTB1458_3739	448824810	161511527	COG0587L	error-prone DNA polymerase
BTB1458_2257	15609167	31793213	COG2312R	erythromycin esterase
BTB1458_1150	15608177;15610755	31792229	COG4842S	ESAT-6 like protein 1
BTB1458_4314	15611026	31795063	COG4842S	ESAT-6 like protein 11
BTB1458_1184	15608205	31792256	-	hypothetical protein
BTB1458_1151;BTB1458_4013	15608178	31792230;31792390	COG4842S	ESAT-6 like protein 3
BTB1458_3330	15610154	31794194	COG4842S	ESAT-6 like protein 8
BTB1458_4330	15611040	31795077	COG4842S	ESAT-6 like protein EsxE
BTB1458_4331	15611041	31795078	COG4842S	ESAT-6 like protein EsxF
BTB1458_3830	15610580	31794621	COG4842S	ESAT-6 like protein EsxT
BTB1458_3831	448824812	31794622	COG4842S	ESAT-6 like protein EsxU
BTB1458_1205	15608223	31792274	-	hypothetical protein
BTB1458_4294	57117165	31795049	COG4842S	ESAT-6 protein EsxA
BTB1458_0246	15607358	31791395	COG0657I	esterase
BTB1458_0249	15607361	31791398	COG0657I	esterase
BTB1458_1593	15608564	31792620	COG0657I	esterase
BTB1458_1678	15608635	31792693	COG1680V	esterase
BTB1458_1228	15608240	31792293	-	hypothetical protein
BTB1458_2036	15608984	31793037	COG2050Q	esterase
BTB1458_1238	15608249	31792302	-	hypothetical protein
BTB1458_2525	15609421	31793461	COG0657I	esterase
BTB1458_2739	15609600	31793644	COG1680V	esterase
BTB1458_3655	15610434	31794478	COG3509Q	esterase
BTB1458_3873	448824815	31794663	COG0657I	esterase
BTB1458_4287	15611004	31795042	COG0464O	ESX-1 secretion system protein EccA1
BTB1458_1248	15608258	31792312	-	hypothetical protein
BTB1458_4289	15611006	31795044	COG1674D	ESX-1 secretion system protein EccCa
BTB1458_4290	15611007	31795045	COG1674D	ESX-1 secretion system protein EccCb
BTB1458_4009	15610752	31794792	COG5412S	ESX-1 secretion-associated protein EspA
BTB1458_1249	15608259	31792313	-	hypothetical protein
BTB1458_4302	15611017	31795055	COG0038P	ESX-1 secretion-associated protein EspB
BTB1458_4285	15611002	31795040	COG4170V	ESX-1 secretion-associated protein EspG
BTB1458_1257	15608265	31792319	-	hypothetical protein
BTB1458_1258	15608266	31792320	-	hypothetical protein
BTB1458_1262	15608268	31792322	-	hypothetical protein
BTB1458_4295	15611012	31795050	COG0455D	ESX-1 secretion-associated protein EspI
BTB1458_4319;BTB1458_4320	15611030	31795067;31795068	COG1674D	ESX-2 type VII secretion system protein EccC
BTB1458_1266	15608272	31792326	-	hypothetical protein
BTB1458_1289	15608288	31792342	-	hypothetical protein
BTB1458_0313	15607423	31791461	COG0464O	ESX-3 secretion system protein EccA
BTB1458_0315	15607425	31791463	COG1674D	ESX-3 secretion system protein EccC3
BTB1458_3833	15610583	31794624	COG1674D	ESX-4 secretion system protein EccC4
BTB1458_1986	15608935	31792986	COG1223R	ESX-5 type VII secretion system protein EccA
BTB1458_1971	448816588	31792972	COG1674D	ESX-5 type VII secretion system protein EccC5
BTB1458_1819	15608776	31792824	COG0178L	excinuclease ABC subunit A
BTB1458_1812	448824760	31792819	COG0556L	excinuclease ABC subunit B
BTB1458_1586	15608558	31792614	COG0322L	excinuclease ABC subunit C
BTB1458_0462	15607568	31791605	COG0708L	exodeoxyribonuclease III
BTB1458_1237	15608248	31792301	COG1570L	exodeoxyribonuclease VII large subunit
BTB1458_1236	15608247	31792300	COG1722L	exodeoxyribonuclease VII small subunit
BTB1458_2353	15609256	31793299	COG2887L	exonuclease RecB
BTB1458_0692	15607769	31791811	COG0507L	exonuclease V subunit alpha
BTB1458_1350	15608343	31792396	-	hypothetical protein
BTB1458_0693	15607770	31791812	COG1074L	exonuclease V subunit beta
BTB1458_1360	15608351	31792404	-	hypothetical protein
BTB1458_0694	15607771	31791813	COG1330L	exonuclease V subunit gamma
BTB1458_2430	15609328	31793370	COG0322L	exonuclease, DNA polymerase III, epsilon subunit
BTB1458_1137	15608166	31792217	COG0248FP,COG0248F	exopolyphosphatase
BTB1458_0541	448824746	31791677	COG0248FP,COG0248F	exopolyphosphatase
BTB1458_3284	15610109	31794149	COG3513S	exported or membrane protein
BTB1458_2462	15609360	31793403	COG0596R	exported protease
BTB1458_2463	15609361	31793404	COG0596R	exported protease
BTB1458_0340	15607450	31791488	COG3786S	exported protein
BTB1458_0566	15607659	31791700	COG2755E	exported protein
BTB1458_1096	15608128	31792179	COG5621R	exported protein
BTB1458_1197	15608215	31792266	COG2755E	exported protein
BTB1458_1417	15608405	31792457	-	hypothetical protein
BTB1458_1602	15608571	31792627	COG1376S	exported protein
BTB1458_1666	15608626	31792683	COG0330O	exported protein
BTB1458_0853	57116780	31791962	COG0627R	exported protein
BTB1458_2990	15609838	31793873	COG0483G	extragenic suppressor protein SuhB
BTB1458_3616	15610398	31794442	COG1478S	F420-0--gamma-glutamyl ligase
BTB1458_0153	15607274	31791311	COG2141C	F420-dependent glucose-6-phosphate dehydrogenase
BTB1458_0441	15607548	31791585	COG2141C	F420-dependent glucose-6-phosphate dehydrogenase
BTB1458_3046	15609891	31793928	COG1351F	FAD-dependent thymidylate synthase
BTB1458_1421	15608408	31792460	-	hypothetical protein
BTB1458_2806	15609661	31793705	COG4982I	fatty acid synthase
BTB1458_4121	448824818	31794892	COG2230M	fatty acid synthase
BTB1458_1734	15608681	31792729	COG0300R	fatty acyl-CoA reductase
BTB1458_0948	15608000	31792048	COG1250I	fatty oxidation protein FadB
BTB1458_1740	15608688	31792735	COG1022I	fatty-acid--CoA ligase
BTB1458_2874	15609727	31793774	COG1022I	fatty-acid--CoA ligase
BTB1458_3901	15610649	31794688	COG0318IQ,COG0318I	fatty-acid--CoA ligase
BTB1458_0045	57116683	31791212	COG0318IQ,COG0318I	fatty-acid--CoA ligase
BTB1458_1443	15608429	31792481	-	hypothetical protein
BTB1458_2123	448824769	31793117	COG0318IQ,COG0318I	fatty-acid--CoA ligase
BTB1458_0940	636483417	31792040	COG1022I	fatty-acid--CoA ligase
BTB1458_0943	15607995	31792043	COG1804C	fatty-acid-CoA racemase
BTB1458_3365	15610181	31794222	COG0614P	FEIII-dicitrate-binding periplasmic lipoprotein
BTB1458_0841	15607903	31791951	COG1141C	ferredoxin
BTB1458_1973	15608924	31792974	COG1141C	ferredoxin
BTB1458_1459	15608443	31792496	-	hypothetical protein
BTB1458_2221	15609144	31793187	COG1146C	ferredoxin FDXA
BTB1458_1322	15608317	31792371	COG1146C	ferredoxin FdxC
BTB1458_3889	15610639	31794679	COG1141C	ferredoxin FdxD
BTB1458_0756	15607828	31791872	COG1251C	ferredoxin reductase
BTB1458_4279	15610995	31795033	COG0069E	ferredoxin-dependent glutamate synthase large subunit GltB
BTB1458_2648	15609528	31793568	COG0155P	ferredoxin-dependent nitrite reductase NIRA
BTB1458_2105	448824768	31793102	COG0735P	ferric uptake regulation protein furA (fur)
BTB1458_2613	15609496	31793536	COG0735P	ferric uptake regulation protein FURB
BTB1458_1664	15608623	31792680	COG0276H	ferrochelatase
BTB1458_2650	15609530	31793570	COG2138S	ferrochelatase
BTB1458_1637	15608599	31792655	COG0719O	Fe-S cluster assembly protein SufB
BTB1458_1638	15608600	31792656	COG0719O	Fe-S cluster assembly protein SufD
BTB1458_0027	15607162	31791197	COG1716T	FHA domain-containing protein FhaA
BTB1458_0026	15607161	31791196	COG1716T	FHA domain-containing protein FhaB
BTB1458_3263	15610092	31794131	COG4123R	FkbM family methyltransferase
BTB1458_3505	15610306	31794347	COG1231E	flavin-containing monoamine oxidase
BTB1458_2004	15608954	31793007	COG1053C	flavoprotein
BTB1458_1481	15608462	31792517	-	hypothetical protein
BTB1458_2496	15609388	31793431	COG0277C	flavoprotein
BTB1458_3660	15610439	31794483	COG1249C	flavoprotein disulfide reductase
BTB1458_1573	15608545	31792601	COG0144J	Fmu protein (SUN protein)
BTB1458_1514	15608492	31792548	-	hypothetical protein
BTB1458_1318	15608313	31792367	COG1060H,COG1060HR	FO synthase
BTB1458_0893	15607951	31791999	COG0354R	folate-binding protein YgfZ
BTB1458_1041	15608084	31792133	COG0266L	formamidopyrimidine-DNA glycosylase
BTB1458_3231	15610061	31794101	COG0266L	formamidopyrimidine-DNA glycosylase
BTB1458_1518	15608496	31792552	-	hypothetical protein
BTB1458_1543	15608518	31792572	-	hypothetical protein
BTB1458_3204	15610036	31794075	COG1526C	formate dehydrogenase accessory protein
BTB1458_3205	15610037	31794076	COG0243C	formate dehydrogenase H
BTB1458_0100	15607229	31791265	COG3261C	formate hydrogenase HycQ
BTB1458_1598	15608569	31792625	-	hypothetical protein
BTB1458_0097	15607226	31791262	COG0650C	formate hydrogenlyase HYCD
BTB1458_1617	15608582	31792638	-	hypothetical protein
BTB1458_3274	15610101	31794140	COG0788F	formyltetrahydrofolate deformylase
BTB1458_1227	448824754	31792292	COG1494G	fructose 1,6-bisphosphatase II
BTB1458_1684	15608640	31792700	-	hypothetical protein
BTB1458_0396	15607504	31791540	COG0191G	fructose-bisphosphate aldolase
BTB1458_2392	15609291	31793334	COG0772D	FtsW-like protein FtsW
BTB1458_1226	15608238	31792291	COG0114C	fumarate hydratase
BTB1458_1702	15608655	31792703	-	hypothetical protein
BTB1458_1744	15608690	31792737	COG1053C	fumarate reductase flavoprotein subunit
BTB1458_0278	15607388	31791425	COG0479C	fumarate reductase iron-sulfur subunit
BTB1458_1725	15608673	31792721	-	hypothetical protein
BTB1458_1745	15608691	31792738	COG0479C	fumarate reductase iron-sulfur subunit FrdB/membrane anchor subunit FrdC
BTB1458_1747	15608693	31792739	COG3080C	fumarate reductase subunit D
BTB1458_2282	15609190	31793236	COG3030R	FxsA protein
BTB1458_0571	57116749	31791704	COG1113E	GABA permease GabP
BTB1458_4218	15610944	31794982	COG1216R	galactofuranosyl transferase
BTB1458_0682	15607760	31791802	COG0153G	galactokinase
BTB1458_1736	15608684	31792732	-	hypothetical protein
BTB1458_2712	15609576	31793620	COG0263E	gamma-glutamyl kinase
BTB1458_2693	15609564	31793607	COG0014E	gamma-glutamyl phosphate reductase
BTB1458_2651	15609531	31793571	COG0405E	gamma-glutamyltranspeptidase
BTB1458_0801	15607870	31791916	COG0188L	GCN5-like N-acetyltransferase
BTB1458_1016	15608059	31792107	COG3153R	GCN5-like N-acetyltransferase
BTB1458_2406	15609307	31793348	COG0456R	GCN5-like N-acetyltransferase
BTB1458_2956	15609806	31793841	COG0456R	GCN5-like N-acetyltransferase
BTB1458_3146	15609988	31794028	COG2153R	GCN5-like N-acetyltransferase
BTB1458_3166	15610004	31794044	COG3393R	GCN5-like N-acetyltransferase
BTB1458_3069	448824789	31793950	COG0456R	GCN5-like N-acetyltransferase
BTB1458_3346	448824798	31794205	COG3176R	GCN5-like N-acetyltransferase
BTB1458_0128	15607254	31791290	COG0451M,COG0451MG	GDP-mannose 4,6-dehydratase
BTB1458_1793	15608754	31792802	-	hypothetical protein
BTB1458_2409	15609310	31793351	COG0142H	geranylgeranyl pyrophosphate synthase
BTB1458_2747	15609607	31793651	COG2346R	globin GlbO
BTB1458_1488	57116849	31792523	COG0366G	glucanase GLGE
BTB1458_3823	15610572	31794613	COG0449M	glucosamine--fructose-6-phosphate aminotransferase
BTB1458_1362	15608353	31792406	COG0448G	glucose-1-phosphate adenylyltransferase
BTB1458_1871	15608829	31792877	-	hypothetical protein
BTB1458_1873	15608831	31792879	-	hypothetical protein
BTB1458_0364	15607475	31791512	COG1209M	glucose-1-phosphate thymidylyltransferase
BTB1458_1620	15608585	31792641	COG0364G	glucose-6-phosphate 1-dehydrogenase
BTB1458_1252	57116832	31792315	COG0364G	glucose-6-phosphate 1-dehydrogenase
BTB1458_1043	15608086	31792135	COG0166G	glucose-6-phosphate isomerase
BTB1458_1882	15608840	31792888	-	hypothetical protein
BTB1458_1357	15608348	31792401	COG0463M	glucosyl-3-phosphoglycerate synthase
BTB1458_3817	15610568	31794609	COG0076E	glutamate decarboxylase
BTB1458_1499	15608478	31792534	COG0796M	glutamate racemase
BTB1458_4278	15610994	31795032	COG0493ER,COG0493E	glutamate synthase
BTB1458_0573	15607664	31791706	COG0001H	glutamate-1-semialdehyde aminotransferase
BTB1458_1909	15608862	31792912	-	hypothetical protein
BTB1458_4103	15610840	31794875	COG3572H	glutamate--cysteine ligase
BTB1458_2889	15609741	31793789	COG0311H	glutamine amidotransferase subunit PdxT
BTB1458_1912	15608865	31792915	-	hypothetical protein
BTB1458_2070	15609015	31793069	COG0174E	glutamine synthetase
BTB1458_2459	15609357	31793400	COG0174E	glutamine synthetase
BTB1458_2461	15609359	31793402	COG0174E	glutamine synthetase
BTB1458_3158	15609997	31794037	COG0174E	glutamine synthetase
BTB1458_0445	15607552	31791589	COG0834E,COG0834ET	glutamine-binding lipoprotein
BTB1458_2847	15609701	31793746	COG1136V	glutamine-transport ATP-binding protein ABC transporter GlnQ
BTB1458_1927	15608876	31792926	-	hypothetical protein
BTB1458_2846	15609700	31793745	COG4591M	glutamine-transport transmembrane protein ABC transporter
BTB1458_0557	15607650	31791691	COG0373H	glutamyl-tRNA reductase
BTB1458_3304	57117041	31794168	COG0008J	glutamyl-tRNA synthetase
BTB1458_3374	15610190	31794231	COG0695O	glutaredoxin electron transport protein NrdH
BTB1458_3544	57117071	31794375	COG0695O	glutaredoxin protein
BTB1458_1604	15608574	31792630	COG0057G	glyceraldehyde-3-phosphate dehydrogenase
BTB1458_2443	57116955	31793384	COG1929G	glycerate kinase
BTB1458_2757	15609619	31793661	COG2937I	glycerol-3-phosphate acyltransferase
BTB1458_2494	15609386	31793429	COG0578C	glycerol-3-phosphate dehydrogenase
BTB1458_3659	15610438	31794482	COG0578C	glycerol-3-phosphate dehydrogenase
BTB1458_1931	15608880	31792930	-	hypothetical protein
BTB1458_2520	15609414	31793456	COG0584C	glycerolphosphodiesterase
BTB1458_0348	15607458	31791496	COG0584C	glycerophosphoryl diester phosphodiesterase
BTB1458_4255	15610978	31795016	COG0584C	glycerophosphoryl diester phosphodiesterase
BTB1458_1013	15608057	31792105	COG1292M	glycine betaine transport integral membrane protein BetP
BTB1458_4164	15610894	31794928	COG1125E	glycine betaine/carnitine/choline/L-proline ABC transporter ATP-binding protein ProV
BTB1458_4163	15610893	31794927	COG1174E	glycine betaine/carnitine/choline/L-proline ABC transporter integral membrane protein ProW
BTB1458_4162	15610892	31794926	COG1174E	glycine betaine/carnitine/choline/L-proline ABC transporter integral membrane protein ProZ
BTB1458_2449	15609348	31793390	COG0404E	glycine cleavage system aminomethyltransferase T
BTB1458_2014	15608963	31793016	COG0509E	glycine cleavage system protein H
BTB1458_2019	15608969	31793022	COG1003E	glycine dehydrogenase
BTB1458_2015	15608964	31793017	COG1716T	glycogen accumulation regulator GarA
BTB1458_1487	15608466	31792522	COG0296G	glycogen branching protein
BTB1458_1489	15608468	31792524	COG0058G	glycogen phosphorylase GlgP
BTB1458_1939	15608886	31792936	-	hypothetical protein
BTB1458_0639	15607724	31791766	COG3537G	glycosidase
BTB1458_1224	15608236	31792289	COG0726G	glycosyl hydrolase
BTB1458_3773	15610537	31794582	COG1554G	glycosyl hydrolase
BTB1458_1361	15608352	31792405	COG0438M	glycosyl transferase family protein
BTB1458_3265	15610094	31794133	COG0463M	glycosyl transferase family protein
BTB1458_3272	15610099	31794138	COG1819G,COG1819GC	glycosyl transferase family protein
BTB1458_0254	15607366	31791402	COG0438M	glycosyltransferase
BTB1458_1682	15608638	31792697	COG0463M	glycosyltransferase
BTB1458_1714	15608662	31792710	COG1819G,COG1819GC	glycosyltransferase
BTB1458_1962	15608913	31792964	-	hypothetical protein
BTB1458_1716	15608664	31792712	COG1819G,COG1819GC	glycosyltransferase
BTB1458_2611	15609494	31793534	COG0423J	glycyl-tRNA synthetase
BTB1458_0697	15607774	31791816	COG0491R	glyoxalase II
BTB1458_1965	15608916	31792967	-	hypothetical protein
BTB1458_2865	15609718	31793765	COG0491R	glyoxalase II
BTB1458_3768	15610532	31794577	COG0519F	GMP synthase
BTB1458_0054	15607185	31791220	COG1802K	GntR family transcriptional regulator
BTB1458_0641	15607726	31791768	COG2186K	GntR family transcriptional regulator
BTB1458_0873	15607932	31791981	COG2188K	GntR family transcriptional regulator
BTB1458_3381	15610197	31794238	COG2186K	GntR family transcriptional regulator
BTB1458_1968	15608918	31792969	-	hypothetical protein
BTB1458_0539	57116742	31791675	COG2186K	GntR family transcriptional regulator
BTB1458_1982	15608931	31792982	-	hypothetical protein
BTB1458_0191	448824738	31791343	COG1802K	GntR family transcriptional regulator
BTB1458_2471	15609367	31793411	COG3323S	GTP cyclohydrolase
BTB1458_4005	15610745	31794785	COG0302H	GTP cyclohydrolase I
BTB1458_2867	15609720	31793767	COG0317T,COG0317TK	GTP pyrophosphokinase
BTB1458_2713	15609577	31793621	COG0536R	GTPase ObgE
BTB1458_1895	15608851	31792900	COG1160R	GTP-binding protein EngA
BTB1458_2618	57116977	31793541	COG1159R	GTP-binding protein Era
BTB1458_3012	15609862	31793897	COG2262R	GTP-binding protein HflX
BTB1458_2664	15609541	31793583	COG0481M	GTP-binding protein LepA
BTB1458_1992	15608941	31792993	-	hypothetical protein
BTB1458_1310	15608305	31792359	COG1217T	GTP-binding translation elongation factor TypA
BTB1458_1241	15608252	31792305	COG0012J	GTP-dependent nucleic acid-binding protein EngD
BTB1458_4198	15610925	31794962	COG2246S	GtrA family protein
BTB1458_1555	15608528	31792583	COG0194F	guanylate kinase
BTB1458_4057	15610797	31794831	COG0560E	HAD hydrolase, family IB
BTB1458_2021	15608970	31793023	COG0596R	haloalkane dehalogenase
BTB1458_1997	15608947	31792999	-	hypothetical protein
BTB1458_2536	15609433	31793474	COG0596R	haloalkane dehalogenase
BTB1458_2863	57117001	31793763	COG0596R	haloalkane dehalogenase
BTB1458_2539	15609436	31793477	COG0326O	heat shock protein 90
BTB1458_0383	15607492	31791529	COG0576O	heat shock protein GrpE
BTB1458_0282	15607392	31791429	COG0071O	heat shock protein hsp (heat-stress-induced ribosome-binding protein A)
BTB1458_2258	15609168	31793214	COG0071O	heat shock protein hspX
BTB1458_0615	15607703	31791745	COG0501O	heat shock protein HtpX
BTB1458_0385	15607494	31791531	COG0789K	HEAT shock protein transcriptional regulator HspR
BTB1458_2000	15608950	31793002	-	hypothetical protein
BTB1458_2630	15609511	31793551	COG1420K	heat-inducible transcription repressor
BTB1458_4044	15610785	31794819	COG1205R	helicase
BTB1458_2334	448824774	31793283	COG0553KL,COG0553K	helicase HelZ
BTB1458_4056	15610796	31794830	COG0455D	helicase/secretion neighborhood CpaE-like protein Ssd
BTB1458_3989	15610728	31794769	COG2329R	heme-degrading monooxygenase
BTB1458_1732	15608680	31792728	COG2346R	hemoglobin glbN
BTB1458_3966	15610707	31794748	COG1018C	hemoglobine-like protein
BTB1458_2002	15608952	31793004	-	hypothetical protein
BTB1458_1208	15608225	31792276	COG1272R	hemolysin-like protein
BTB1458_0516	15607616	31791655	COG1754R	heparin binding hemagglutinin HBHA (adhesin)
BTB1458_4100	15610837	31794872	COG4301S	histidine-specific methyltransferase EtgD
BTB1458_1775	15608737	31792785	COG0141E	histidinol dehydrogenase
BTB1458_1776	57116891	31792786	COG0079E	histidinol-phosphate aminotransferase
BTB1458_2024	15608973	31793026	-	hypothetical protein
BTB1458_2864	15609717	31793764	COG0124J	histidyl-tRNA synthetase
BTB1458_1413	15608402	31792454	COG0537F,COG0537FGR	HIT-like protein
BTB1458_0838	448824748	31791947	COG0537F,COG0537FGR	hit-like protein
BTB1458_2877	15609730	31793777	COG0632L	Holliday junction DNA helicase RuvA
BTB1458_2062	15609007	31793060	-	hypothetical protein
BTB1458_2876	15609729	31793776	COG2255L	Holliday junction DNA helicase RuvB
BTB1458_2879	15609731	31793778	COG0817L	Holliday junction resolvase
BTB1458_2837	15609691	31793737	COG0816L	Holliday junction resolvase-like protein
BTB1458_2733	15609595	31793639	COG2040E	homocysteine methyltransferase
BTB1458_1449	15608434	31792487	COG0460E	homoserine dehydrogenase
BTB1458_1451	15608436	31792489	COG0083E	homoserine kinase
BTB1458_2067	15609012	31793065	-	hypothetical protein
BTB1458_3707	15610477	31794525	COG2021E	homoserine O-acetyltransferase
BTB1458_0846	15607907	31791955	COG1309K	HTH-type transcriptional regulator
BTB1458_1441	15608427	31792479	COG1959K	HTH-type transcriptional regulator
BTB1458_2016	15608965	31793018	COG0789K	HTH-type transcriptional regulator
BTB1458_2018	15608967	31793020	COG0789K	HTH-type transcriptional regulator
BTB1458_0245	15607357	31791394	COG2030I	hydratase
BTB1458_3929	15610672	31794712	COG3971Q	hydratase
BTB1458_0098	15607227	31791263	COG4237C	hydrogenase HycP
BTB1458_0099	15607228	31791264	COG0651CP,COG0651C	hydrogenase HycQ
BTB1458_2075	15609020	31793074	-	hypothetical protein
BTB1458_0056	15607187	31791222	COG0596R	hydrolase
BTB1458_1334	15608330	31792383	COG0596R	hydrolase
BTB1458_1364	15608355	31792408	COG2936R	hydrolase
BTB1458_1374	15608365	31792418	COG0647G	hydrolase
BTB1458_1494	15608473	31792529	COG3191E,COG3191EQ	hydrolase
BTB1458_2084	15609028	31793083	-	hypothetical protein
BTB1458_1908	15608861	31792911	COG1680V	hydrolase
BTB1458_2022	15608971	31793024	COG0596R	hydrolase
BTB1458_3003	15609852	31793887	COG0596R	hydrolase
BTB1458_3094	15609937	31793976	COG2936R	hydrolase
BTB1458_3772	15610536	31794581	COG0637R	hydrolase
BTB1458_3988	15610727	31794768	COG0596R	hydrolase
BTB1458_4074	15610813	31794847	COG0491R	hydrolase
BTB1458_4168	15610898	31794932	COG2015Q	hydrolase
BTB1458_4275	15610992	31795030	COG1387ER,COG1387E	hydrolase
BTB1458_3400	57117053	31794256	COG3119P	hydrolase
BTB1458_4341	57117169	31795088	COG0860M	hydrolase
BTB1458_3297	15610122	31794161	COG1051F	hydrolase MutT1
BTB1458_2505	15609397	31793440	COG0491R	hydroxyacylglutathione hydrolase
BTB1458_0006	15607146	31791181	COG5512R	hypothetical protein
BTB1458_0033	15607167	31791202	COG3517S	hypothetical protein
BTB1458_0044	15607176	31791211	COG3631R	hypothetical protein
BTB1458_0058	15607189	31791224	COG1695K	hypothetical protein
BTB1458_0071	15607202	31791237	COG2110R	hypothetical protein
BTB1458_0086	15607216	31791251	COG1228Q	hypothetical protein
BTB1458_0093	15607222	31791258	COG3467R	hypothetical protein
BTB1458_0116	15607246	31791282	COG0664T	hypothetical protein
BTB1458_0121	15607248	31791284	COG0523R	hypothetical protein
BTB1458_0162	15607282	31791318	COG2343S	hypothetical protein
BTB1458_0163	15607283	31791319	COG3631R	hypothetical protein
BTB1458_0164	15607284	31791320	COG0122L	hypothetical protein
BTB1458_0207	15607322	31791359	COG1741R	hypothetical protein
BTB1458_2086	15609030	31793085	-	hypothetical protein
BTB1458_0217	15607331	31791368	COG1937S	hypothetical protein
BTB1458_0238	15607350	31791387	COG1159R	hypothetical protein
BTB1458_0289	15607400	31791437	COG2138S	hypothetical protein
BTB1458_0294	15607405	31791442	COG2049E	hypothetical protein
BTB1458_0304	15607413	31791450	COG1506E	hypothetical protein
BTB1458_0307	15607417	31791454	COG3662S	hypothetical protein
BTB1458_0325	15607434	31791472	COG1647R	hypothetical protein
BTB1458_0344	15607454	31791492	COG0326O	hypothetical protein
BTB1458_0354	15607464	31791502	COG2120S	hypothetical protein
BTB1458_0356	15607467	31791504	COG2226H	hypothetical protein
BTB1458_0359	15607470	31791507	COG2226H	hypothetical protein
BTB1458_0360	15607471	31791508	COG1309K	hypothetical protein
BTB1458_0376	15607486	31791523	COG2068R	hypothetical protein
BTB1458_0389	15607497	31791533	COG2050Q	hypothetical protein
BTB1458_0398	15607506	31791542	COG4833G	hypothetical protein
BTB1458_0399	15607507	31791543	COG4185S	hypothetical protein
BTB1458_0401	15607509	31791545	COG3552R	hypothetical protein
BTB1458_0404	15607512	31791548	COG2068R	hypothetical protein
BTB1458_0423	15607531	31791566	COG0607P	hypothetical protein
BTB1458_0430	15607537	31791572	COG1502I	hypothetical protein
BTB1458_0456	15607562	31791599	COG3571R	hypothetical protein
BTB1458_2101	15609043	31793099	-	hypothetical protein
BTB1458_0469	15607575	31791612	COG2802R	hypothetical protein
BTB1458_0483	15607589	31791626	COG3496S	hypothetical protein
BTB1458_0484	15607590	31791627	COG2907R	hypothetical protein
BTB1458_2103	15609044	31793100	-	hypothetical protein
BTB1458_0498	15607600	31791638	COG3564S	hypothetical protein
BTB1458_0505	15607607	31791645	COG3884I	hypothetical protein
BTB1458_0543	15607639	31791679	COG1082G	hypothetical protein
BTB1458_0544	15607640	31791680	COG2050Q	hypothetical protein
BTB1458_0549	15607643	31791684	COG0204I	hypothetical protein
BTB1458_0551	15607645	31791686	COG2030I	hypothetical protein
BTB1458_0556	15607649	31791690	COG0695O	hypothetical protein
BTB1458_2110	15609051	31793107	-	hypothetical protein
BTB1458_2117	15609056	31793111	-	hypothetical protein
BTB1458_0579	15607670	31791712	COG0455D	hypothetical protein
BTB1458_2122	15609061	31793116	-	hypothetical protein
BTB1458_0591	15607680	31791722	COG3222S	hypothetical protein
BTB1458_0604	15607692	31791734	COG1574R	hypothetical protein
BTB1458_0623	15607711	31791753	COG1926R	hypothetical protein
BTB1458_0633	15607719	31791761	COG1656S	hypothetical protein
BTB1458_2127	15609066	31793121	-	hypothetical protein
BTB1458_0691	15607768	31791810	COG4398S	hypothetical protein
BTB1458_0712	15607787	31791831	COG0661R	hypothetical protein
BTB1458_0744	15607818	31791862	COG1510K	hypothetical protein
BTB1458_2147	15609084	31793139	-	hypothetical protein
BTB1458_0746	15607819	31791863	COG4773P	hypothetical protein
BTB1458_0758	15607830	31791874	COG4427S	hypothetical protein
BTB1458_0782	15607852	31791898	COG1262S	hypothetical protein
BTB1458_0796	15607865	31791911	COG3315Q	hypothetical protein
BTB1458_0854	15607915	31791963	COG3226S	hypothetical protein
BTB1458_0855	15607916	31791964	COG4328S	hypothetical protein
BTB1458_0864	15607924	31791971	COG3233R	hypothetical protein
BTB1458_0871	15607930	31791979	COG1305E	hypothetical protein
BTB1458_0872	15607931	31791980	COG2141C	hypothetical protein
BTB1458_0884	15607941	31791989	COG3324R	hypothetical protein
BTB1458_0904	15607962	31792010	COG1316K	hypothetical protein
BTB1458_0907	15607965	31792013	COG1309K	hypothetical protein
BTB1458_0908	15607966	31792014	COG3662S	hypothetical protein
BTB1458_0920	15607976	31792024	COG4849S	hypothetical protein
BTB1458_0921	15607977	31792025	COG4861S	hypothetical protein
BTB1458_0925	15607979	31792027	COG2226H	hypothetical protein
BTB1458_2148	15609085	31793140	-	hypothetical protein
BTB1458_0950	15608002	31792050	COG2378K	hypothetical protein
BTB1458_0963	15608014	31792062	COG4398S	hypothetical protein
BTB1458_2149	15609086	31793141	-	hypothetical protein
BTB1458_2150	15609087	31793142	-	hypothetical protein
BTB1458_0980	15608028	31792076	COG3021S	hypothetical protein
BTB1458_0998	15608046	31792094	COG2220R	hypothetical protein
BTB1458_1004	15608051	31792099	COG3324R	hypothetical protein
BTB1458_2161	15609098	31793153	-	hypothetical protein
BTB1458_1015	15608058	31792106	COG4453S	hypothetical protein
BTB1458_1020	15608063	31792111	COG4195R	hypothetical protein
BTB1458_1049	15608090	31792139	COG0739M	hypothetical protein
BTB1458_1060	15608099	31792148	COG4867R	hypothetical protein
BTB1458_2205	15609130	31793173	-	hypothetical protein
BTB1458_1098	15608130	31792181	COG1261NO,COG1261N	hypothetical protein
BTB1458_1136	15608165	31792216	COG1507S	hypothetical protein
BTB1458_1159	15608183	31792234	COG0265O	hypothetical protein
BTB1458_2238	15609153	31793196	-	hypothetical protein
BTB1458_1160	15608184	31792235	COG5340K	hypothetical protein
BTB1458_1174	15608196	31792247	COG2343S	hypothetical protein
BTB1458_1176	15608197	31792248	COG3391S	hypothetical protein
BTB1458_1180	15608201	31792252	COG0121R	hypothetical protein
BTB1458_2241	15609156	31793199	-	hypothetical protein
BTB1458_2245	15609160	31793203	-	hypothetical protein
BTB1458_1181	15608202	31792253	COG1752R	hypothetical protein
BTB1458_1185	15608206	31792257	COG0607P	hypothetical protein
BTB1458_1190	15608209	31792260	COG4425S	hypothetical protein
BTB1458_1195	15608213	31792264	COG2852S	hypothetical protein
BTB1458_1206	15608224	31792275	COG1331O	hypothetical protein
BTB1458_1246	15608257	31792311	COG1359S	hypothetical protein
BTB1458_1250	15608260	31792314	COG2114T	hypothetical protein
BTB1458_1269	15608274	31792328	COG3795S	hypothetical protein
BTB1458_1278	15608279	31792334	COG1755S	hypothetical protein
BTB1458_2261	15609170	31793216	-	hypothetical protein
BTB1458_1286	15608287	31792341	COG2227H	hypothetical protein
BTB1458_1295	15608294	31792347	COG3797S	hypothetical protein
BTB1458_2265	15609173	31793219	-	hypothetical protein
BTB1458_2273	15609181	31793227	-	hypothetical protein
BTB1458_2278	15609186	31793232	-	hypothetical protein
BTB1458_1298	15608296	31792349	COG0177L	hypothetical protein
BTB1458_2307	15609213	31793258	-	hypothetical protein
BTB1458_1321	15608316	31792370	COG1695K	hypothetical protein
BTB1458_1324	15608319	31792373	COG1061KL,COG1061K	hypothetical protein
BTB1458_2311	15609215	31793261	-	hypothetical protein
BTB1458_2318	15609220	31793266	-	hypothetical protein
BTB1458_1330	15608326	31792379	COG2508TQ,COG2508T	hypothetical protein
BTB1458_2319	15609221	31793267	-	hypothetical protein
BTB1458_1336	15608331	31792384	COG0596R	hypothetical protein
BTB1458_2333	15609237	31793282	-	hypothetical protein
BTB1458_2348	15609251	31793294	-	hypothetical protein
BTB1458_2369	15609270	31793313	-	hypothetical protein
BTB1458_1337	15608332	31792385	COG0596R	hypothetical protein
BTB1458_1339	15608334	31792387	COG2508TQ,COG2508T	hypothetical protein
BTB1458_2370	15609271	31793314	-	hypothetical protein
BTB1458_1351	15608344	31792397	COG3899R	hypothetical protein
BTB1458_2373	15609274	31793317	-	hypothetical protein
BTB1458_1353	15608345	31792398	COG1611R	hypothetical protein
BTB1458_1382	15608372	31792425	COG2239P	hypothetical protein
BTB1458_1400	15608391	31792444	COG2251R	hypothetical protein
BTB1458_1430	15608417	31792469	COG0420L	hypothetical protein
BTB1458_1431	15608418	31792470	COG4717S	hypothetical protein
BTB1458_1444	15608430	31792482	COG4325S	hypothetical protein
BTB1458_1500	15608479	31792535	COG1234R	hypothetical protein
BTB1458_1519	15608497	31792553	COG2200T	hypothetical protein
BTB1458_1530	15608506	31792562	COG2357S	hypothetical protein
BTB1458_1541	15608515	31792569	COG1944S	hypothetical protein
BTB1458_1542	15608516	31792570	COG3482S	hypothetical protein
BTB1458_1579	15608551	31792607	COG3616E	hypothetical protein
BTB1458_1580	15608552	31792608	COG3616E	hypothetical protein
BTB1458_1588	15608560	31792616	COG0391S	hypothetical protein
BTB1458_1595	15608566	31792622	COG0204I	hypothetical protein
BTB1458_1596	15608567	31792623	COG2508TQ,COG2508T	hypothetical protein
BTB1458_1608	15608577	31792633	COG3631R	hypothetical protein
BTB1458_1614	15608581	31792637	COG4276S	hypothetical protein
BTB1458_2408	15609309	31793350	-	hypothetical protein
BTB1458_1642	15608604	31792660	COG2151R	hypothetical protein
BTB1458_1659	15608618	31792675	COG1721R	hypothetical protein
BTB1458_1665	15608625	31792682	COG1585O,COG1585OU	hypothetical protein
BTB1458_1683	15608639	31792698	COG5285Q	hypothetical protein
BTB1458_1688	15608643	31792702	COG0110R	hypothetical protein
BTB1458_1703	15608656	31792704	COG0463M	hypothetical protein
BTB1458_1704	15608657	31792705	COG0399M	hypothetical protein
BTB1458_1722	15608670	31792718	COG2050Q	hypothetical protein
BTB1458_1757	15608703	31792751	COG1835I	hypothetical protein
BTB1458_1763	15608709	31792757	COG1514J	hypothetical protein
BTB1458_1769	15608731	31792779	COG1051F	hypothetical protein
BTB1458_1773	15608735	31792783	COG2226H	hypothetical protein
BTB1458_1806	15608766	31792814	COG1545R	hypothetical protein
BTB1458_1811	15608770	31792818	COG2306S	hypothetical protein
BTB1458_1818	15608775	31792823	COG0491R	hypothetical protein
BTB1458_1821	15608777	31792826	COG0627R	hypothetical protein
BTB1458_1827	15608783	31792832	COG3662S	hypothetical protein
BTB1458_1850	15608808	31792856	COG2343S	hypothetical protein
BTB1458_1854	15608814	31792862	COG0450O	hypothetical protein
BTB1458_1858	15608818	31792866	COG3221P	hypothetical protein
BTB1458_1863	15608822	31792870	COG2835S	hypothetical protein
BTB1458_1864	15608823	31792871	COG1309K	hypothetical protein
BTB1458_1877	15608835	31792883	COG4825S	hypothetical protein
BTB1458_1899	15608855	31792905	COG3837S	hypothetical protein
BTB1458_1900	15608856	31792906	COG3246S	hypothetical protein
BTB1458_1910	15608863	31792913	COG1733K	hypothetical protein
BTB1458_1919	15608870	31792920	COG1225O	hypothetical protein
BTB1458_1947	15608892	31792942	COG5373S	hypothetical protein
BTB1458_2421	15609320	31793361	-	hypothetical protein
BTB1458_2424	15609323	31793364	-	hypothetical protein
BTB1458_1954	15608905	31792956	COG0599S	hypothetical protein
BTB1458_1956	15608907	31792958	COG3616E	hypothetical protein
BTB1458_2427	15609326	31793368	-	hypothetical protein
BTB1458_1957	15608908	31792959	COG2234R	hypothetical protein
BTB1458_2011	15608960	31793013	COG3879S	hypothetical protein
BTB1458_2012	15608961	31793014	COG3856S	hypothetical protein
BTB1458_2013	15608962	31793015	COG3879S	hypothetical protein
BTB1458_2484	15609376	31793419	-	hypothetical protein
BTB1458_2017	15608966	31793019	COG1259S	hypothetical protein
BTB1458_2501	15609393	31793436	-	hypothetical protein
BTB1458_2515	15609408	31793450	-	hypothetical protein
BTB1458_2030	15608978	31793031	COG1253R	hypothetical protein
BTB1458_2031	15608979	31793032	COG1253R	hypothetical protein
BTB1458_2055	15609001	31793054	COG2258S	hypothetical protein
BTB1458_2060	15609005	31793058	COG0451M,COG0451MG	hypothetical protein
BTB1458_2537	15609434	31793475	-	hypothetical protein
BTB1458_2542	15609439	31793480	-	hypothetical protein
BTB1458_2544	15609441	31793482	-	hypothetical protein
BTB1458_2065	15609010	31793063	COG5579S	hypothetical protein
BTB1458_2071	15609016	31793070	COG2159R	hypothetical protein
BTB1458_2079	15609024	31793078	COG2948U	hypothetical protein
BTB1458_2083	15609027	31793082	COG2353S	hypothetical protein
BTB1458_2088	15609031	31793086	COG2070R	hypothetical protein
BTB1458_2091	15609035	31793091	COG0011S	hypothetical protein
BTB1458_2106	15609047	31793103	COG1881R	hypothetical protein
BTB1458_2109	15609050	31793106	COG0491R	hypothetical protein
BTB1458_2125	15609064	31793119	COG3361S	hypothetical protein
BTB1458_2129	15609067	31793122	COG4977K	hypothetical protein
BTB1458_2143	15609081	31793136	COG3318R	hypothetical protein
BTB1458_2558	15609449	31793495	-	hypothetical protein
BTB1458_2587	15609473	31793520	-	hypothetical protein
BTB1458_2185	15609115	31793157	COG2226H	hypothetical protein
BTB1458_2199	15609126	31793168	COG5654S	hypothetical protein
BTB1458_2207	15609132	31793175	COG3945S	hypothetical protein
BTB1458_2211	15609135	31793178	COG2513G	hypothetical protein
BTB1458_2213	15609137	31793180	COG1249C,COG2072P	hypothetical protein
BTB1458_2588	15609474	31793521	-	hypothetical protein
BTB1458_2214	15609138	31793181	COG3884I	hypothetical protein
BTB1458_2595	15609479	31793527	-	hypothetical protein
BTB1458_2216	15609140	31793183	COG2226H	hypothetical protein
BTB1458_2218	15609141	31793184	COG2187S	hypothetical protein
BTB1458_2226	15609148	31793191	COG1846K	hypothetical protein
BTB1458_2228	15609149	31793192	COG5562R	hypothetical protein
BTB1458_2614	15609497	31793537	-	hypothetical protein
BTB1458_2647	15609527	31793567	-	hypothetical protein
BTB1458_2234	15609152	31792953	COG3440V	hypothetical protein
BTB1458_2240	15609155	31793198	COG2442S	hypothetical protein
BTB1458_2665	15609542	31793584	-	hypothetical protein
BTB1458_2244	15609159	31793202	COG4683S	hypothetical protein
BTB1458_2264	15609172	31793218	COG3832S	hypothetical protein
BTB1458_2276	15609184	31793230	COG0451M,COG0451MG	hypothetical protein
BTB1458_2281	15609189	31793235	COG1574R	hypothetical protein
BTB1458_2289	15609196	31793242	COG0803P	hypothetical protein
BTB1458_2290	15609198	31793244	COG3576R	hypothetical protein
BTB1458_2313	15609216	31793262	COG3206M	hypothetical protein
BTB1458_2317	15609219	31793265	COG5665	hypothetical protein
BTB1458_2335	15609239	31793284	COG4279S	hypothetical protein
BTB1458_2351	15609254	31793297	COG1550S	hypothetical protein
BTB1458_2360	15609262	31793305	COG1938R	hypothetical protein
BTB1458_2684	15609555	31793597	-	hypothetical protein
BTB1458_2371	15609272	31793315	COG0406G	hypothetical protein
BTB1458_2688	15609559	31793601	-	hypothetical protein
BTB1458_2701	15609570	31793613	-	hypothetical protein
BTB1458_2744	15609605	31793649	-	hypothetical protein
BTB1458_2749	15609609	31793653	-	hypothetical protein
BTB1458_2377	15609277	31793320	COG1881R	hypothetical protein
BTB1458_2381	15609280	31793323	COG1926R	hypothetical protein
BTB1458_2399	15609298	31793341	COG2141C	hypothetical protein
BTB1458_2751	15609611	31793655	-	hypothetical protein
BTB1458_2423	15609322	31793363	COG2867I	hypothetical protein
BTB1458_2466	15609363	31793406	COG5607S	hypothetical protein
BTB1458_2794	15609650	31793694	-	hypothetical protein
BTB1458_2468	15609364	31793408	COG3826S	hypothetical protein
BTB1458_2470	15609366	31793410	COG1579R	hypothetical protein
BTB1458_2481	15609374	31793417	COG3662S	hypothetical protein
BTB1458_2798	15609654	31793698	-	hypothetical protein
BTB1458_2487	15609379	31793422	COG2508TQ,COG2508T	hypothetical protein
BTB1458_2493	15609385	31793428	COG2852S	hypothetical protein
BTB1458_2502	15609394	31793437	COG1680V	hypothetical protein
BTB1458_2512	15609404	31793446	COG1293K	hypothetical protein
BTB1458_2527	15609423	31793464	COG3917Q,COG3531O,COG2761Q	hypothetical protein
BTB1458_2532	15609430	31793471	COG0775F	hypothetical protein
BTB1458_2841	15609695	31793741	-	hypothetical protein
BTB1458_2534	15609432	31793473	COG3196S	hypothetical protein
BTB1458_2882	15609735	31793782	-	hypothetical protein
BTB1458_2545	15609442	31793483	COG4908R	hypothetical protein
BTB1458_2547	15609444	31793486	COG1073R	hypothetical protein
BTB1458_2550	15609445	31793490	COG2442S	hypothetical protein
BTB1458_2557	15609448	31793494	COG0507L	hypothetical protein
BTB1458_2560	15609450	31793496	COG2128S	hypothetical protein
BTB1458_2561	15609451	31793497	COG0312R	hypothetical protein
BTB1458_2570	15609460	31793506	COG1834E	hypothetical protein
BTB1458_2574	15609464	31793510	COG1846K	hypothetical protein
BTB1458_2579	15609468	31793514	COG0369P	hypothetical protein
BTB1458_2624	15609507	31793547	COG2508TQ,COG2508T	hypothetical protein
BTB1458_2631	15609512	31793552	COG5450K	hypothetical protein
BTB1458_2644	15609524	31793564	COG3329R	hypothetical protein
BTB1458_2666	15609543	31793585	COG2905T	hypothetical protein
BTB1458_2674	15609547	31793589	COG2307S	hypothetical protein
BTB1458_2675	15609548	31793590	COG2308S	hypothetical protein
BTB1458_2680	15609552	31793594	COG1555L	hypothetical protein
BTB1458_2689	15609560	31793602	COG0030J	hypothetical protein
BTB1458_2691	15609562	31793605	COG3552R	hypothetical protein
BTB1458_2692	15609563	31793606	COG0714R	hypothetical protein
BTB1458_2913	15609764	31793813	-	hypothetical protein
BTB1458_2742	15609603	31793647	COG2761Q	hypothetical protein
BTB1458_2746	15609606	31793650	COG1403V	hypothetical protein
BTB1458_2914	15609765	31793814	-	hypothetical protein
BTB1458_2770	15609628	31793671	COG1611R	hypothetical protein
BTB1458_2771	15609629	31793672	COG0207F	hypothetical protein
BTB1458_2919	15609769	31793818	-	hypothetical protein
BTB1458_2795	15609651	31793695	COG1487R	hypothetical protein
BTB1458_2796	15609652	31793696	COG2856E	hypothetical protein
BTB1458_2804	15609659	31793703	COG0624E	hypothetical protein
BTB1458_2812	15609666	31793710	COG1948L	hypothetical protein
BTB1458_2826	15609679	31793724	COG0497L	hypothetical protein
BTB1458_2839	15609693	31793739	COG0432S	hypothetical protein
BTB1458_2920	15609770	31793819	-	hypothetical protein
BTB1458_2950	15609800	31793834	-	hypothetical protein
BTB1458_2849	15609703	31793749	COG4196S	hypothetical protein
BTB1458_2851	15609705	31793751	COG4307S	hypothetical protein
BTB1458_2951	15609801	31793835	-	hypothetical protein
BTB1458_2852	15609706	31793752	COG1305E	hypothetical protein
BTB1458_2853	15609707	31793753	COG3801S	hypothetical protein
BTB1458_2857	15609711	31793757	COG3427S	hypothetical protein
BTB1458_2861	15609714	31793761	COG1409R	hypothetical protein
BTB1458_2862	15609715	31793762	COG1533L	hypothetical protein
BTB1458_2967	15609817	31793852	-	hypothetical protein
BTB1458_2902	15609753	31793802	COG4762S	hypothetical protein
BTB1458_2971	15609820	31793855	-	hypothetical protein
BTB1458_2904	15609755	31793804	COG2345K	hypothetical protein
BTB1458_2905	15609756	31793805	COG1917S	hypothetical protein
BTB1458_2916	15609766	31793815	COG1503J	hypothetical protein
BTB1458_2988	15609836	31793871	-	hypothetical protein
BTB1458_2996	15609845	31793880	-	hypothetical protein
BTB1458_2917	15609767	31793816	COG1371S	hypothetical protein
BTB1458_2926	15609775	31793824	COG1366T	hypothetical protein
BTB1458_2962	15609812	31793847	COG2226H	hypothetical protein
BTB1458_2963	15609813	31793848	COG3253S	hypothetical protein
BTB1458_2983	15609831	31793866	COG1200LK	hypothetical protein
BTB1458_2993	15609841	31793876	COG0251J	hypothetical protein
BTB1458_3040	15609886	31793923	COG1359S	hypothetical protein
BTB1458_3043	15609888	31793925	COG3315Q	hypothetical protein
BTB1458_3055	15609899	31793936	COG3214S	hypothetical protein
BTB1458_3065	15609908	31793946	COG0655R	hypothetical protein
BTB1458_3071	15609914	31793952	COG3687R	hypothetical protein
BTB1458_3089	15609932	31793971	COG1409R	hypothetical protein
BTB1458_3091	15609934	31793973	COG1196D	hypothetical protein
BTB1458_3108	15609950	31793989	COG3267U	hypothetical protein
BTB1458_3117;BTB1458_3121	15609962	31794001	COG4293S	hypothetical protein
BTB1458_3118	15609963	31794002	COG2253S	hypothetical protein
BTB1458_3119	15609964	31794003	COG4196S	hypothetical protein
BTB1458_3150	15609991	31794031	COG2267I	hypothetical protein
BTB1458_3000	15609849	31793884	-	hypothetical protein
BTB1458_3022	15609872	31793907	-	hypothetical protein
BTB1458_3026	15609875	31793911	-	hypothetical protein
BTB1458_3067	15609911	31793949	-	hypothetical protein
BTB1458_3213	15610045	31794084	COG1837R	hypothetical protein
BTB1458_3072	15609915	31793953	-	hypothetical protein
BTB1458_3220	15610052	31794091	COG1228Q	hypothetical protein
BTB1458_3092	15609935	31793974	-	hypothetical protein
BTB1458_3100	15609942	31793981	-	hypothetical protein
BTB1458_3103	15609944	31793983	-	hypothetical protein
BTB1458_3230	15610060	31794100	COG1765O	hypothetical protein
BTB1458_3233	15610063	31794103	COG1399R	hypothetical protein
BTB1458_3234	15610064	31794104	COG3599D	hypothetical protein
BTB1458_3104	15609946	31793985	-	hypothetical protein
BTB1458_3262	15610091	31794130	COG0030J	hypothetical protein
BTB1458_3303	15610128	31794167	COG3871R	hypothetical protein
BTB1458_3318	15610142	31794182	COG2259S	hypothetical protein
BTB1458_3321	15610145	31794185	COG1285S	hypothetical protein
BTB1458_3326	15610150	31794190	COG0317TK	hypothetical protein
BTB1458_3106	15609948	31793986	-	hypothetical protein
BTB1458_3160	15609999	31794039	-	hypothetical protein
BTB1458_3355	15610172	31794213	COG1520S	hypothetical protein
BTB1458_3375	15610191	31794232	COG0431R	hypothetical protein
BTB1458_3206	15610038	31794077	-	hypothetical protein
BTB1458_3392	15610208	31794250	COG1993S	hypothetical protein
BTB1458_3394	15610209	31794251	COG2141C	hypothetical protein
BTB1458_3215	15610047	31794086	-	hypothetical protein
BTB1458_3302	15610127	31794166	-	hypothetical protein
BTB1458_3353	15610170	31794211	-	hypothetical protein
BTB1458_3360	15610177	31794218	-	hypothetical protein
BTB1458_3395	15610210	31794252	COG3189S	hypothetical protein
BTB1458_3367	15610183	31794224	-	hypothetical protein
BTB1458_3402	15610216	31794258	COG2141C	hypothetical protein
BTB1458_3404	15610218	31794260	COG4914R	hypothetical protein
BTB1458_3415	15610228	31794270	COG1752R	hypothetical protein
BTB1458_3418	15610231	31794273	COG1960I	hypothetical protein
BTB1458_3420	15610233	31794275	COG3934G	hypothetical protein
BTB1458_3523	15610318	31794360	COG4683S	hypothetical protein
BTB1458_3537	15610331	31794369	COG5282S	hypothetical protein
BTB1458_3368	15610184	31794225	-	hypothetical protein
BTB1458_3559	15610346	31794388	COG4445F,COG4445FJ	hypothetical protein
BTB1458_3568	15610354	31794396	COG1597I,COG1597IR	hypothetical protein
BTB1458_3579	15610362	31794407	COG2135S	hypothetical protein
BTB1458_3388	15610204	31794246	-	hypothetical protein
BTB1458_3396	15610211	31794253	-	hypothetical protein
BTB1458_3399	15610213	31794255	-	hypothetical protein
BTB1458_3596	15610378	31794422	COG1040R	hypothetical protein
BTB1458_3608	15610390	31794434	COG0654HC,COG0654H	hypothetical protein
BTB1458_3425	15610236	31794278	-	hypothetical protein
BTB1458_3448	15610259	31794297	-	hypothetical protein
BTB1458_3623	15610403	31794447	COG1316K	hypothetical protein
BTB1458_3648	15610428	31794472	COG5383S	hypothetical protein
BTB1458_3449	15610260	31794298	-	hypothetical protein
BTB1458_3657	15610436	31794480	COG0564J	hypothetical protein
BTB1458_3453	15610263	31794301	-	hypothetical protein
BTB1458_3669	15610448	31794492	COG0596R	hypothetical protein
BTB1458_3729	15610496	31794543	COG1716T	hypothetical protein
BTB1458_3730	15610497	31794544	COG1357S	hypothetical protein
BTB1458_3733	15610500	31794547	COG2018R	hypothetical protein
BTB1458_3734	15610501	31794548	COG0642T	hypothetical protein
BTB1458_3738	15610505	31794552	COG3871R	hypothetical protein
BTB1458_3765	15610530	31794574	COG0389L	hypothetical protein
BTB1458_3775	15610538	31794583	COG0399M	hypothetical protein
BTB1458_3776	15610539	31794584	COG4529S	hypothetical protein
BTB1458_3777	15610540	31794585	COG0223J	hypothetical protein
BTB1458_3824	15610574	31794615	COG0412Q	hypothetical protein
BTB1458_3848	15610599	31794639	COG2141C	hypothetical protein
BTB1458_3856	15610607	31794647	COG0662G	hypothetical protein
BTB1458_3869	15610620	31794660	COG1316K	hypothetical protein
BTB1458_3872	15610622	31794662	COG2259S	hypothetical protein
BTB1458_3874	15610624	31794664	COG1695K	hypothetical protein
BTB1458_3897	15610646	31794686	COG2159R	hypothetical protein
BTB1458_3910	15610657	31794697	COG1545R	hypothetical protein
BTB1458_3454	15610264	31794302	-	hypothetical protein
BTB1458_3935	15610678	31794718	COG1545R	hypothetical protein
BTB1458_3475	15610278	31794318	-	hypothetical protein
BTB1458_3500	15610301	31794342	-	hypothetical protein
BTB1458_3948	15610691	31794731	COG2852S	hypothetical protein
BTB1458_3501	15610302	31794343	-	hypothetical protein
BTB1458_3504	15610305	31794346	-	hypothetical protein
BTB1458_3973	15610713	31794754	COG2220R	hypothetical protein
BTB1458_4019	15610762	31794796	COG5282S	hypothetical protein
BTB1458_3526	15610324	31794362	-	hypothetical protein
BTB1458_3528	15610326	31794364	-	hypothetical protein
BTB1458_4026	15610769	31794803	COG5285Q	hypothetical protein
BTB1458_4069	15610808	31794842	COG1051F	hypothetical protein
BTB1458_3552	15610341	31794382	-	hypothetical protein
BTB1458_4075	15610814	31794848	COG0251J	hypothetical protein
BTB1458_4082	15610819	31794854	COG1408R	hypothetical protein
BTB1458_3554	15610343	31794384	-	hypothetical protein
BTB1458_4087	15610824	31794859	COG1610S	hypothetical protein
BTB1458_3574	15610358	31794401	-	hypothetical protein
BTB1458_4117	15610852	31794888	COG0718S	hypothetical protein
BTB1458_4120	15610855	31794891	COG0277C	hypothetical protein
BTB1458_4136	15610868	31794904	COG4402S	hypothetical protein
BTB1458_4137	15610869	31794905	COG4119LR,COG4119L	hypothetical protein
BTB1458_4139	15610871	31794907	COG1839S	hypothetical protein
BTB1458_4150	15610881	31794915	COG3651S	hypothetical protein
BTB1458_3584	15610367	31794412	-	hypothetical protein
BTB1458_4161	15610891	31794925	COG3554S	hypothetical protein
BTB1458_3597	15610379	31794423	-	hypothetical protein
BTB1458_4174	15610904	31794938	COG4319S	hypothetical protein
BTB1458_4195	15610922	31794959	COG0739M	hypothetical protein
BTB1458_4245	15610968	31795006	COG2226H	hypothetical protein
BTB1458_3610	15610392	31794436	-	hypothetical protein
BTB1458_4249	15610972	31795010	COG3824S	hypothetical protein
BTB1458_4322	15611032	31795070	COG3953R	hypothetical protein
BTB1458_0190	57116699	31791342	COG2867I	hypothetical protein
BTB1458_0698	57116763	31791817	COG5450K	hypothetical protein
BTB1458_1110	57116811	31792191	COG3145L	hypothetical protein
BTB1458_1240	57116830	31792304	COG1950S	hypothetical protein
BTB1458_1680	57116877	31792695	COG3360S	hypothetical protein
BTB1458_1820	57116895	31792825	COG1842KT,COG1842K	hypothetical protein
BTB1458_1953	57116907	31792955	COG1937S	hypothetical protein
BTB1458_2378	57116951	31793321	COG0624E	hypothetical protein
BTB1458_2899	57117007	31793800	COG0149G	hypothetical protein
BTB1458_3098	57117026	31793979	COG4453S	hypothetical protein
BTB1458_3612	15610394	31794438	-	hypothetical protein
BTB1458_4123	57117147	31794894	COG1167K,COG1167KE	hypothetical protein
BTB1458_4206	57117157	31794969	COG1234R	hypothetical protein
BTB1458_4221	57117160	31794985	COG5479M	hypothetical protein
BTB1458_0063	448824736	31791229	COG4977K	hypothetical protein
BTB1458_3135	448824792	31794017	COG2740K	hypothetical protein
BTB1458_3624	448824805	31794448	COG0318IQ,COG0318I	hypothetical protein
BTB1458_0866	636483416	31791974	COG2220R	hypothetical protein
BTB1458_4017	15610760	31794794	COG0634F	hypoxanthine-guanine phosphoribosyltransferase
BTB1458_2912	15609763	31793812	COG0517R,COG3620K	hypoxic response protein
BTB1458_1781	15608743	31792791	COG0107E	imidazole glycerol phosphate synthase subunit HisF
BTB1458_1778	15608740	31792788	COG0118E	imidazole glycerol phosphate synthase subunit HisH
BTB1458_1777	15608739	31792787	COG0131E	imidazoleglycerol-phosphate dehydratase
BTB1458_1787	15608749	31792797	COG0134E	indole-3-glycerol phosphate synthase
BTB1458_4204	15610930	31794967	COG1807M	indolylacetylinositol arabinosyltransferase
BTB1458_1890	15608846	31792895	COG1192D	initiation inhibitor protein
BTB1458_4347	15611057	31795094	COG0706U	inner membrane protein translocase component YidC
BTB1458_0596	15607685	31791727	COG0306P	inorganic phosphate transporter
BTB1458_3613	15610395	31794439	-	hypothetical protein
BTB1458_1875	15608833	31792881	COG0061G	inorganic polyphosphate/ATP-NAD kinase
BTB1458_4021	15610764	31794798	COG0221C	inorganic pyrophosphatase
BTB1458_3784	15610547	31794592	COG0516F	inosine 5'-monophosphate dehydrogenase
BTB1458_2032	15608980	31793033	COG0516F	inosine 5-monophosphate dehydrogenase
BTB1458_3783	15610546	31794591	COG0516F	inosine 5-monophosphate dehydrogenase
BTB1458_1780	15608742	31792790	COG0483G	inositol-monophosphatase
BTB1458_0257	15607369	31791405	COG1835I	integral membrane acyltransferase
BTB1458_3175	15610011	31794051	COG0785O	integral membrane C-type cytochrome biogenesis protein DipZ
BTB1458_1801	57116893	31792809	COG1271C	integral membrane cytochrome D ubiquinol oxidase CydA
BTB1458_1800	15608760	31792808	COG1294C	integral membrane cytochrome D ubiquinol oxidase CydB
BTB1458_3625	15610405	31794449	-	hypothetical protein
BTB1458_3661	15610440	31794484	-	hypothetical protein
BTB1458_3668	15610447	31794491	-	hypothetical protein
BTB1458_3141	15609983	31794023	COG2814G	integral membrane efflux protein EfpA
BTB1458_0291	15607402	31791439	COG2223P	integral membrane nitrite extrusion protein NarK3
BTB1458_0297	15607408	31791445	COG2223P	integral membrane nitrite extrusion protein NARU (nitrite facilitator)
BTB1458_3181	15610018	31794057	COG0575I	integral membrane phosphatidate cytidylyltransferase CdsA
BTB1458_0114	15607244	31791280	COG3336S	integral membrane protein
BTB1458_0126	15607252	31791288	COG0705R	integral membrane protein
BTB1458_0277	15607387	31791424	COG2211G	integral membrane protein
BTB1458_0339	15607449	31791487	COG0671I	integral membrane protein
BTB1458_0592	15607681	31791723	COG5283S	integral membrane protein
BTB1458_3723	15610490	31794537	-	hypothetical protein
BTB1458_3732	15610499	31794546	-	hypothetical protein
BTB1458_0640	15607725	31791767	COG0392S	integral membrane protein
BTB1458_3785	15610548	31794593	-	hypothetical protein
BTB1458_3788	15610551	31794596	-	hypothetical protein
BTB1458_0725	15607798	31791842	COG1266R	integral membrane protein
BTB1458_0928	15607982	31792030	COG2814G	integral membrane protein
BTB1458_0957	15608010	31792058	COG3304S	integral membrane protein
BTB1458_1279	15608280	31792335	COG1266R	integral membrane protein
BTB1458_1365	15608356	31792409	COG2020O	integral membrane protein
BTB1458_1498	15608477	31792533	COG0705R	integral membrane protein
BTB1458_2054	15609000	31793053	COG4449R	integral membrane protein
BTB1458_2354	15609257	31793300	COG3918S	integral membrane protein
BTB1458_2510	15609402	31793444	COG2270R	integral membrane protein
BTB1458_2652	15609532	31793573	COG1297S	integral membrane protein
BTB1458_3826	15610576	31794617	-	hypothetical protein
BTB1458_2788	15609645	31793688	COG2270R	integral membrane protein
BTB1458_2927	15609776	31793825	COG1742S	integral membrane protein
BTB1458_2979	15609827	31793862	COG0531E	integral membrane protein
BTB1458_3010	15609860	31793895	COG0861P	integral membrane protein
BTB1458_3273	15610100	31794139	COG0701R	integral membrane protein
BTB1458_3857	15610608	31794648	-	hypothetical protein
BTB1458_3279	15610105	31794144	COG4243S	integral membrane protein
BTB1458_3385	15610201	31794243	COG2259S	integral membrane protein
BTB1458_3416	15610229	31794271	COG2354S	integral membrane protein
BTB1458_3875	15610625	31794665	-	hypothetical protein
BTB1458_3591	15610374	31794418	COG2020O	integral membrane protein
BTB1458_3877	15610627	31794667	-	hypothetical protein
BTB1458_3627	15610407	31794451	COG0053P	integral membrane protein
BTB1458_3701	15610471	31794520	COG1295S	integral membrane protein
BTB1458_3886	15610636	31794676	COG0767Q	integral membrane protein
BTB1458_3906	15610653	31794692	-	hypothetical protein
BTB1458_3887	15610637	31794677	COG0767Q	integral membrane protein
BTB1458_3908	15610655	31794695	-	hypothetical protein
BTB1458_4022	15610765	31794799	COG2899S	integral membrane protein
BTB1458_4023	15610766	31794800	COG2244R	integral membrane protein
BTB1458_0350	57116721	31791497	COG0428P	integral membrane protein
BTB1458_3178	57117033	31794054	COG0785O	integral membrane protein
BTB1458_1865	15608824	31792872	COG0842V	integral membrane protein ABC transporter
BTB1458_0936	15607989	31792037	COG2211G	integral membrane transport protein
BTB1458_1347	15608340	31792393	COG2223P	integral membrane transport protein
BTB1458_1409	15608398	31792449	COG2814G	integral membrane transport protein
BTB1458_2583	15609470	31793517	COG2814G	integral membrane transport protein
BTB1458_2731	15609593	31793637	COG2271G	integral membrane transport protein
BTB1458_2734	15609596	31793640	COG2814G	integral membrane transport protein
BTB1458_3589	57117079	31794416	COG0475P	integral membrane transport protein
BTB1458_4235	15610959	31794997	COG2409R	integral membrane transport protein Mmpl8
BTB1458_3917	15610663	31794703	-	hypothetical protein
BTB1458_2528	15609424	31793465	COG0025P	integral membrane transport protein YjcE
BTB1458_1758	15608704	31792752	COG0791M	inv protein
BTB1458_1656	15608615	31792672	COG0791M	invasion protein
BTB1458_3919	15610664	31794704	-	hypothetical protein
BTB1458_3922	15610665	31794705	-	hypothetical protein
BTB1458_1657	15608616	31792673	COG0791M	invasion protein
BTB1458_2686	15609557	31793599	COG0799S	iojap-like ribosome-associated protein
BTB1458_3924	15610667	31794707	-	hypothetical protein
BTB1458_3934	15610677	31794717	-	hypothetical protein
BTB1458_1783	15608745	31792793	COG0387P	ionic transporter integral membrane protein chaA
BTB1458_4102	15610839	31794874	COG1262S	iron(II)-dependent oxidoreductase EgtB
BTB1458_2999	15609848	31793883	COG1321K	IRON-dependent repressor and activator IDER
BTB1458_0015	15607151	31791186	COG0652O	iron-regulated peptidyl-prolyl cis-trans isomerase A
BTB1458_1816	15608774	31792822	COG0589T	iron-regulated universal stress protein
BTB1458_2442	15609341	31793383	COG0316S	iron-sulfur cluster assembly accessory protein
BTB1458_3967	15610708	31794749	-	hypothetical protein
BTB1458_0368	15607479	31791516	COG0247C	iron-sulfur-binding reductase
BTB1458_3252	15610080	31794120	COG4584L	IS1533 transposase
BTB1458_0880	15607937	31791985	COG3547L	IS1547 transposase
BTB1458_3564	15610351	31794393	COG1169HQ,COG1169H	isochorismate synthase
BTB1458_0080	15607208	31791243	COG2838C	isocitrate dehydrogenase
BTB1458_3704	15610475	31794523	COG0538C	isocitrate dehydrogenase
BTB1458_2111	15609053	31793108	COG2224C	isocitrate lyase
BTB1458_0506	57116734	31791646	COG2224C	isocitrate lyase
BTB1458_1726	15608674	31792722	COG0060J	isoleucyl-tRNA synthetase
BTB1458_0372	15607483	31791520	COG0699R	isoniazid inductible gene protein INIA
BTB1458_0373	15607484	31791521	COG0699R	isoniazid inductible gene protein INIC
BTB1458_3991	15610730	31794771	-	hypothetical protein
BTB1458_1936	15608883	31792933	COG1443I	isopentenyl-diphosphate delta-isomerase
BTB1458_3300	15610125	31794164	COG0065E	isopropylmalate isomerase large subunit
BTB1458_3299	15610124	31794163	COG0066E	isopropylmalate isomerase small subunit
BTB1458_1735	15608682	31792730	COG0300R	ketoacyl reductase
BTB1458_3314	448824796	31794178	COG0059EH,COG0059E	ketol-acid reductoisomerase
BTB1458_0865	15607925	31791973	COG3573R	KsdD-like steroid dehydrogenase
BTB1458_0133	15607258	31791294	COG1376S	L,D-transpeptidase LdtA
BTB1458_2387	15609286	31793329	COG1496S	laccase domain-containing protein
BTB1458_3970	15610711	31794752	COG1609K	LacI family transcriptional regulator
BTB1458_4036	15610778	31794812	-	hypothetical protein
BTB1458_4038	15610779	31794813	-	hypothetical protein
BTB1458_0597	15607686	31791728	COG3324R	lactoylglutathione lyase
BTB1458_3074	15609917	31793956	COG0686E	L-alanine dehydrogenase
BTB1458_1728	15608676	31792724	COG0252EJ,COG0252E	L-aparaginase ansA
BTB1458_1092	15608125	31792175	COG1970M	large-conductance mechanosensitive channel
BTB1458_0377	57116723	31791524	COG1113E	L-asparagine ABC transporter permease
BTB1458_2363	57116950	31793307	COG1113E	L-asparagine permease ansP1
BTB1458_1771	15608733	31792781	COG0029H	L-aspartate oxidase
BTB1458_2834	15609688	31793734	COG1989NOU,COG1989N	leader peptidase (prepilin peptidase)/N-methyltransferase
BTB1458_4042	15610783	31794817	-	hypothetical protein
BTB1458_2451	15609350	31793392	COG0260E	leucyl aminopeptidase
BTB1458_4046	15610787	31794821	-	hypothetical protein
BTB1458_0051	15607183	31791218	COG0495J	leucyl-tRNA synthetase
BTB1458_3008	345462012	31793892	COG1974KT,COG1974K	LexA repressor
BTB1458_0798	15607867	31791913	COG0235G	L-fuculose phosphate aldolase
BTB1458_4113	15610848	31794884	COG0769M	ligase
BTB1458_2095	15609037	31793093	COG2114T	lignin peroxidase LIPJ
BTB1458_3582	57117078	31794410	COG3239I	linoleoyl-CoA desaturase
BTB1458_2121	15609060	31793115	COG1680V	lipase LIPD
BTB1458_4183	15610911	31794948	COG1680V	lipase LIPE
BTB1458_1565	15608537	31792593	COG0657I	lipase LipH
BTB1458_4052	15610791	31794825	-	hypothetical protein
BTB1458_1566	15608538	31792594	COG0657I	lipase LipH
BTB1458_1198	15608216	31792267	COG0657I	lipase LIPU
BTB1458_3550	15610339	31794380	COG0596R	lipase LipV
BTB1458_4051	15610792	31794826	-	hypothetical protein
BTB1458_0711	15607786	31791830	COG0596R	lipase/esterase
BTB1458_3282	15610107	31794146	COG0657I	lipase/esterase
BTB1458_2896	15609748	31793796	COG1560M	lipid A biosynthesis lauroyl acyltransferase
BTB1458_1805	15608765	31792813	COG0183I	lipid-transfer protein
BTB1458_3911	15610658	31794698	COG0183I	lipid-transfer protein
BTB1458_3933	15610676	31794716	COG0183I	lipid-transfer protein
BTB1458_3084	448824790	31793966	COG0183I	lipid-transfer protein
BTB1458_4059	15610798	31794832	-	hypothetical protein
BTB1458_2455	15609354	31793396	COG0321H	lipoate-protein ligase B
BTB1458_2120	15609059	31793114	COG1680V	lipoprotein
BTB1458_2869	15609722	31793769	COG0747E	lipoprotein
BTB1458_0453	15607559	31791596	COG2234R	lipoprotein aminopeptidase LpqL
BTB1458_1855	15608815	31792863	COG0526OC,COG0526O	lipoprotein DsbF
BTB1458_2107	15609048	31793104	COG1881R	lipoprotein LppC
BTB1458_2094	15609036	31793092	COG2110R	lipoprotein LppD
BTB1458_2119	15609058	31793113	COG0560E	lipoprotein LppF
BTB1458_2275	15609183	31793229	COG3056M	lipoprotein LppI
BTB1458_2799	15609655	31793699	COG1376S	lipoprotein LppS
BTB1458_4085	15610822	31794857	-	hypothetical protein
BTB1458_3090	15609933	31793972	COG4717S	lipoprotein LppV
BTB1458_3319	15610143	31794183	COG2133G	lipoprotein LppZ
BTB1458_3761	15610526	31794570	COG0406G	lipoprotein LpqD
BTB1458_3990	15610729	31794770	COG2367V	lipoprotein LpqF
BTB1458_4016	15610759	31794793	COG2968S	lipoprotein LpqG
BTB1458_0268	57116706	31791415	COG1472G	lipoprotein LpqI
BTB1458_0374	15607485	31791522	COG4982I	lipoprotein LpqJ
BTB1458_0433	15607540	31791575	COG1680V	lipoprotein LpqK
BTB1458_0738	15607811	31791855	COG3509Q	lipoprotein LpqP
BTB1458_0924	15607978	31792026	COG2173M	lipoprotein LpqR
BTB1458_1133	15608162	31792213	COG2951M	lipoprotein LpqU
BTB1458_1311	15608306	31792360	COG0747E	lipoprotein LPQW
BTB1458_1394	15608384	31792437	COG1732M	lipoprotein LPQZ
BTB1458_1504	15608483	31792539	COG4578K	lipoprotein LprD
BTB1458_1731	15608679	31792727	COG4461S	lipoprotein LprI
BTB1458_4090	15610827	31794862	-	hypothetical protein
BTB1458_0525	15607624	31791663	COG1376S	lipoprotein LprQ
BTB1458_2827	15609680	31793725;31793726	COG5450K	lipoprotein LprR
BTB1458_0454	15607560	31791597	COG2321R	lipoprotein peptidase LpqM
BTB1458_4097	15610834	31794869	-	hypothetical protein
BTB1458_4104	15610841	31794876	-	hypothetical protein
BTB1458_4107	15610843	31794879	-	hypothetical protein
BTB1458_1729	15608677	31792725	COG0597M,COG0597MU	lipoprotein signal peptidase
BTB1458_2456	15609355	31793397	COG0320H	lipoyl synthase
BTB1458_0763	15607834	31791878	COG1304C	L-lactate dehydrogenase (cytochrome) LldD1
BTB1458_2064	15609009	31793062	COG1304C	L-lactate dehydrogenase (cytochrome) LldD2
BTB1458_3646	15610426	31794470	COG0160E	L-lysine aminotransferase
BTB1458_1354	15608346	31792399	COG0318IQ,COG0318I	long-chain-acyl-CoA synthetase
BTB1458_4115	15610850	31794886	-	hypothetical protein
BTB1458_2425	15609324	31793366	COG1022I	long-chain-fatty-acid-CoA ligase
BTB1458_0192	15607307	31791344	COG0318IQ,COG0318I	long-chain-fatty-acid--CoA ligase
BTB1458_0243	15607355	31791392	COG0318IQ,COG0318I	long-chain-fatty-acid--CoA ligase
BTB1458_1122	15608153	31792204	COG0318IQ,COG0318I	long-chain-fatty-acid--CoA ligase
BTB1458_1177	15608198	31792249	COG0318IQ,COG0318I	long-chain-fatty-acid--CoA ligase
BTB1458_4119	15610854	31794890	-	hypothetical protein
BTB1458_1506	15608485	31792541	COG0318IQ,COG0318I	long-chain-fatty-acid--CoA ligase
BTB1458_3954	15610697	31794737	COG0318IQ,COG0318I	long-chain-fatty-acid--CoA ligase
BTB1458_4211	15610937	31794975	COG0318IQ,COG0318I	long-chain-fatty-acid--CoA ligase
BTB1458_0320	15607429	31791467	COG4842S	low molecular weight protein antigen 7 CFP7 (10 kDa antigen) (CFP-7) (protein TB10.4)
BTB1458_4190	57117155	31794955	COG1216R	L-rhamnosyltransferase
BTB1458_3073	57117025	31793954	COG1522K	LRP/AsnC family transcriptional regulator
BTB1458_0083	15607211	31791246	COG1760E	L-serine dehydratase SdaA
BTB1458_0224	15607336	31791373	COG2197T,COG2197TK	LuxR family transcriptional regulator
BTB1458_0419	15607527	31791563	COG3903R	LuxR family transcriptional regulator
BTB1458_0982	15608030	31792078	COG3903R	LuxR family transcriptional regulator
BTB1458_0986	15608034	31792082	COG3903R	LuxR family transcriptional regulator
BTB1458_2765	15609625	31793667	COG3903R	LuxR family transcriptional regulator
BTB1458_4083	448824817	31794855	COG0031E	lyase
BTB1458_4152	15610883	31794917	-	hypothetical protein
BTB1458_1508	15608487	31792543	COG1670J	lysine N-acetyltransferase MbtK
BTB1458_2634	15609515	31793555	COG3486Q	lysine-N-oxygenase
BTB1458_0209	57116702	31791361	COG2267I	lysophospholipase
BTB1458_0410	15607518	31791554	COG0583K	LysR family transcriptional regulator
BTB1458_4153	15610884	31794918	-	hypothetical protein
BTB1458_2523	15609419	31793459	COG0583K	LysR family transcriptional regulator
BTB1458_1822	15608778	31792827	COG1190J	lysyl-tRNA synthetase
BTB1458_4172	15610902	31794936	-	hypothetical protein
BTB1458_3995	15610734	31794775	COG1190J	lysyl-tRNA synthetase
BTB1458_4175	15610905	31794939	-	hypothetical protein
BTB1458_3750	57117100	31794562	COG0761I,COG0761IM	LYTB-like protein LYTB1
BTB1458_1651	15608611	31792667	COG0488R	macrolide ABC transporter ATP-binding protein
BTB1458_3638	15610418	31794462	COG0424D	Maf-like protein
BTB1458_1059	15608098	31792147	COG1239H	magnesium chelatase
[truncated: 1,564 more rows]

## Sheet: Sheet2
Table S3-2. Specific genes of M. tb 1458 genome.
1458	COG	Product
BTB1458_1272	COG2963L	transposase
BTB1458_3752	COG2963L	transposase
BTB1458_1066	COG2963L	transposase
BTB1458_3812	-	transposase
BTB1458_3334	COG2963L	transposase
BTB1458_2413	COG3547L	transposase
BTB1458_3458	COG2963L	transposase
BTB1458_2113	COG5651N	PPE family protein
BTB1458_3809	COG5651N	PPE family protein
BTB1458_3798	COG5651N	PPE family protein
BTB1458_3810	-	PPE family protein
BTB1458_2609	-	PPE family protein
BTB1458_2357	COG5651N	PPE family protein
BTB1458_3718	COG5651N	PPE family protein
BTB1458_1270	-	PPE family protein
BTB1458_0915	-	PE-PGRS family protein
BTB1458_1083	-	PE-PGRS family protein
BTB1458_1486	-	PE-PGRS family protein
BTB1458_0632	-	PE-PGRS family protein
BTB1458_1686	-	hypothetical protein
BTB1458_3751	-	hypothetical protein
BTB1458_2081	-	hypothetical protein
BTB1458_2970	-	hypothetical protein
BTB1458_3149	-	hypothetical protein
BTB1458_3868	-	hypothetical protein
BTB1458_3033	-	hypothetical protein
BTB1458_4299	-	hypothetical protein
BTB1458_0896	-	hypothetical protein
BTB1458_4262	-	hypothetical protein
BTB1458_4300	-	hypothetical protein
BTB1458_0979	-	hypothetical protein
BTB1458_1302	-	hypothetical protein
BTB1458_3226	-	hypothetical protein
BTB1458_0821	-	hypothetical protein
BTB1458_3268	-	hypothetical protein
BTB1458_2288	-	hypothetical protein
BTB1458_2183	-	hypothetical protein
BTB1458_2178	-	hypothetical protein
BTB1458_3900	COG4625S	hypothetical protein
BTB1458_2235	-	hypothetical protein
BTB1458_3194	-	hypothetical protein
BTB1458_3111	COG1567L	hypothetical protein
BTB1458_2938	-	hypothetical protein
BTB1458_2766	-	hypothetical protein
BTB1458_1520	-	hypothetical protein
BTB1458_2180	-	hypothetical protein
BTB1458_1155	-	hypothetical protein
BTB1458_2672	-	hypothetical protein
BTB1458_0602	-	hypothetical protein
BTB1458_2724	-	hypothetical protein
BTB1458_0567	-	hypothetical protein
BTB1458_0820	-	hypothetical protein
BTB1458_2179	-	hypothetical protein
BTB1458_0072	-	hypothetical protein
BTB1458_1694	-	hypothetical protein
BTB1458_3894	-	hypothetical protein
BTB1458_1218	-	hypothetical protein
BTB1458_2767	-	hypothetical protein
BTB1458_4309	-	hypothetical protein
BTB1458_0768	-	hypothetical protein
BTB1458_3895	-	hypothetical protein
BTB1458_0879	-	hypothetical protein
BTB1458_3335	-	hypothetical protein
BTB1458_4298	-	hypothetical protein
BTB1458_3899	-	hypothetical protein
BTB1458_3133	-	hypothetical protein
BTB1458_1610	-	hypothetical protein
BTB1458_2447	-	hypothetical protein
BTB1458_1012	-	hypothetical protein
BTB1458_4079	-	hypothetical protein
BTB1458_0818	-	hypothetical protein
BTB1458_1625	-	hypothetical protein
BTB1458_2093	-	hypothetical protein
BTB1458_3805	-	hypothetical protein
BTB1458_1512	-	hypothetical protein
BTB1458_2144	-	hypothetical protein
BTB1458_0822	-	hypothetical protein
BTB1458_0819	-	hypothetical protein
BTB1458_4193	-	hypothetical protein
BTB1458_2762	-	hypothetical protein
BTB1458_3811	-	hypothetical protein
BTB1458_3017	-	hypothetical protein
BTB1458_2580	COG0369P	hypothetical protein
BTB1458_3424	-	hypothetical protein
BTB1458_3588	-	hypothetical protein
BTB1458_3637	-	hypothetical protein
BTB1458_1445	-	hypothetical protein
BTB1458_1708	COG2409R	hypothetical protein
BTB1458_1422	-	hypothetical protein
BTB1458_0140	-	hypothetical protein
BTB1458_2840	-	hypothetical protein
BTB1458_1261	-	hypothetical protein
BTB1458_0438	-	hypothetical protein
BTB1458_3689	-	hypothetical protein
BTB1458_2660	-	hypothetical protein
BTB1458_3099	-	hypothetical protein
BTB1458_1634	-	hypothetical protein
BTB1458_3445	-	hypothetical protein
BTB1458_0518	-	hypothetical protein
BTB1458_2987	-	hypothetical protein
BTB1458_2723	-	hypothetical protein
BTB1458_1980	-	hypothetical protein
BTB1458_1335	-	hypothetical protein
BTB1458_4194	-	hypothetical protein
BTB1458_0299	COG2161D	hypothetical protein
BTB1458_1383	-	hypothetical protein
BTB1458_3264	-	hypothetical protein
BTB1458_1161	-	hypothetical protein
BTB1458_3190	COG0154J	hypothetical protein
BTB1458_2151	-	hypothetical protein
BTB1458_3527	-	hypothetical protein
BTB1458_3867	-	hypothetical protein
BTB1458_4310	-	hypothetical protein
BTB1458_1796	COG1946I	hypothetical protein
BTB1458_0983	-	hypothetical protein
BTB1458_0030	-	hypothetical protein
BTB1458_0117	-	hypothetical protein
BTB1458_0042	-	hypothetical protein
BTB1458_1064	-	hypothetical protein
BTB1458_2130	COG4977K	transcriptional regulatory protein
BTB1458_2507	COG1028Q	short chain dehydrogenase
BTB1458_4126	-	serine esterase
BTB1458_1764	-	REP13E12 repeat-containing protein
BTB1458_2417	-	putative integral membrane protein
BTB1458_4012	-	putative esat-6 like protein EsxL
BTB1458_3903	-	putative collagen-like protein
BTB1458_3467	COG5651N	PPE family protein PPE50
BTB1458_1915	-	N-terminal truncated penicillin-binding protein
BTB1458_1408	COG2814G	multidrug resistance efflux protein
BTB1458_3692	-	IS1547 transposase
BTB1458_2181	COG0050J	iron-regulated elongation factor Tu Tuf-like protein
BTB1458_2253	COG4585T	histidine kinase response regulator
BTB1458_1742	COG2937I	glycerol-3-phosphate acyltransferase
BTB1458_0681	COG1085C	galactose-1-phosphate uridylyltransferase GalTb
BTB1458_0155	COG0596R	epoxide hydrolase EphF
BTB1458_3744	-	enoyl-CoA hydratase EchA18.1
BTB1458_1535	-	desaturase-related protein
BTB1458_2182	COG2130R	dehydrogenase
BTB1458_2702	COG0664T	cyclic nucleotide-binding protein
BTB1458_2028	-	antitoxin
BTB1458_4308	COG1404O	alanine and proline rich membrane-anchored mycosin mycP2
BTB1458_1477	COG2114T	adenylate cyclase

## Sheet: Sheet3
Table S3-3. Specific genes of H37Rv genome.
H37Rv	COG	Product
15607466	-	hypothetical protein
15608903	COG3183V	hypothetical protein
15609113	-	hypothetical protein
15609161	COG4889R	hypothetical protein
15609429	COG0775F	hypothetical protein
15610112	COG1461R	hypothetical protein
15610257	COG2230M	hypothetical protein
15611033	-	hypothetical protein
15611034	-	hypothetical protein
57116879	-	hypothetical protein
57116880	COG1089M	hypothetical protein
448814824	-	hypothetical protein
448814844	-	hypothetical protein
448824743	-	hypothetical protein
448817219	-	acid and phagosome regulated protein AprB
448815229	-	antitoxin MazE1
448817090	-	antitoxin MazE8
448817697	-	antitoxin VapB23
448818550	-	antitoxin VapB48
15609484	COG4842S	ESAT-6 like protein EsxP
15610756	COG4842S	ESAT-6 like protein EsxW
15607215	COG1136V	glutamine ABC transporter ATP-binding protein
15609052	COG2224C	isocitrate lyase AceAa
57116865	COG5164	PE-PGRS family protein PE_PGRS27
57116923	-	PE-PGRS family protein PE_PGRS33
57116996	-	PE-PGRS family protein PE_PGRS43
636483440	-	PE-PGRS family protein PE_PGRS49
57117116	COG4907S	PE-PGRS family protein PE_PGRS55
636483443	-	PE-PGRS family protein PE_PGRS56
15608320	COG3321Q	polyketide beta-ketoacyl synthase
15610084	COG3321Q	polyketide synthase
57116975	-	PPE family protein PPE39
57117064	COG5651N	PPE family protein PPE50
57117106	COG5651N	PPE family protein PPE58
57117107	COG5651N	PPE family protein PPE59
57116720	COG5651N	PPE family protein PPE6
448817044	-	ribonuclease VapC16
15608285	COG2409R	transmembrane transport protein
15609314	COG3547L	transposase

## Sheet: Sheet4
Table S3-4. Specific genes of M. bovis AF2122_97 genome.
M.bovis	COG	Product
31794693	COG2124Q	cytochrome P450 monooxygenase
31794694	COG2124Q	cytochrome P450 monooxygenase
31793087	COG1064R	dehydrogenase
31793170	COG1028IQR	dehydrogenase
31791238	-	hypothetical protein
31791399	-	hypothetical protein
31791632	-	hypothetical protein
31791799	-	hypothetical protein
31791883	-	hypothetical protein
31791972	COG3573R	hypothetical protein
31792237	-	hypothetical protein
31792244	-	hypothetical protein
31792246	-	hypothetical protein
31792332	-	hypothetical protein
31792448	-	hypothetical protein
31792507	COG3464L	hypothetical protein
31792699	-	hypothetical protein
31792741	-	hypothetical protein
31792758	-	hypothetical protein
31792944	COG0438M	hypothetical protein
31792949	-	hypothetical protein
31792980	COG4842S	hypothetical protein
31792992	-	hypothetical protein
31792998	COG5651N	hypothetical protein
31793067	COG2814G	hypothetical protein
31793080	COG3315Q	hypothetical protein
31793156	COG0767Q	hypothetical protein
31793195	COG3440V	hypothetical protein
31793204	-	hypothetical protein
31793212	COG2312R	hypothetical protein
31793270	-	hypothetical protein
31793365	COG1022I	hypothetical protein
31793407	COG3826S	hypothetical protein
31793463	-	hypothetical protein
31793484	COG0398S	hypothetical protein
31793485	COG0398S	hypothetical protein
31793572	COG1297S	hypothetical protein
31793666	-	hypothetical protein
31793669	-	hypothetical protein
31793693	-	hypothetical protein
31793748	COG4196S	hypothetical protein
31793760	-	hypothetical protein
31793836	-	hypothetical protein
31793937	-	hypothetical protein
31794404	COG2606S	hypothetical protein
31794508	-	hypothetical protein
31794509	-	hypothetical protein
31794511	-	hypothetical protein
31794533	COG5651N	hypothetical protein
31794653	COG1752R	hypothetical protein
31794654	-	hypothetical protein
31794656	-	hypothetical protein
31794787	-	hypothetical protein
31794946	-	hypothetical protein
31795062	-	hypothetical protein
31792748	COG3280G	malto-oligosyltrehalose synthase
31792749	COG3280G	malto-oligosyltrehalose synthase
31791983	COG1249C	oxidoreductase
31792452	COG0654HC	oxidoreductase
31793110	COG5651N	PPE family protein
31793532	COG5651N	PPE family protein
31794311	COG5651N	PPE family protein
31794527	COG5651N	PPE family protein
31793355	COG3547L	transposase
31793604	-	transposase
31793987	-	transposase
31794971	COG3464L	transposase
31792903	COG1250I	3-hydroxybutyrate dehydrogenase
31794240	COG1960I	acyl-CoA dehydrogenase
31792177	COG4591M	adhesion component transport transmembrane protein
31791896	COG3119P	arylsulfatase
31794896	-	cutinase
31791299	COG0480J	elongation factor G
31792282	-	endo-1,4-beta-glucanase
31794353	-	epoxide hydrolase
31793531	-	ESAT-6 like protein 6
31791250	COG1136V	glutamine-transport ATP-binding protein ABC transporter GlnQ
31794867	COG0554C	glycerol kinase
31794134	COG1819GC	glycosyl transferase family protein
31793955	COG0686E	L-alanine dehydrogenase
31793468	-	lipoprotein lppOa
31791775	COG1463Q	MCE-family lipoprotein LprL
31792512	COG2169F	methylated-DNA--protein-cysteine methyltransferase
31792281	-	PE family protein
31794772	-	PE-PGRS family protein
31792121	COG1117P	phosphate ABC transporter
31791582	COG3321Q	polyketide synthase
31793256	COG2241H	precorrin-6y methyltransferase
31791208	-	remnant of a transposase
31792119	COG0515RTKL	serine/threonine protein kinase D
31794012	COG1175G	sn-glycerol-3-phosphate ABC transporter integral membrane protein
31792945	COG2041R	sulfite oxidase
31792701	COG0399M	TDP-4-oxo-6-deoxy-D-glucose transaminase
31794296	COG2897P	thiosulfate sulfurtransferase
31792946	COG2409R	transmembrane transport protein MmpL14
31791579	COG2409R	transmembrane transport protein MmpL1A
31792742	COG2409R	transmembrane transport protein MmpL6
31793524	COG2409R	transmembrane transport protein MmpL9B

## Sheet: Sheet5
Table S3-5. Common genes of M. tb 1458 and M.bovis AF2122_97 genomes.
1458	M.bovis AF2122_97	COG	Product
BTB1458_3461	31794305	-	hypothetical protein
BTB1458_4177	31794941	-	hypothetical protein
BTB1458_2332	31793281	-	PE-PGRS family protein
BTB1458_1245	31792310	-	hypothetical protein
BTB1458_2845	31793744	-	hypothetical protein
BTB1458_3034	31793915	-	hypothetical protein
BTB1458_2232	31793193	-	transposase
BTB1458_2247	31793205	-	hypothetical protein
BTB1458_1173	31792245	-	integrase (fragment)
BTB1458_3902	31794528	-	PE-PGRS family protein
BTB1458_4323	31795071	-	hypothetical protein
BTB1458_4178	31794942	-	transposase
BTB1458_2005	31793008	-	PE-PGRS family protein
BTB1458_1148	31792227	-	transposase
BTB1458_3455	31794303	-	hypothetical protein
BTB1458_2080	31793079	-	transmembrane protein
BTB1458_3459	31794304	-	hypothetical protein
BTB1458_0570	31791703	-	methyltransferase
BTB1458_0937	31792038	-	transposase
BTB1458_3703	31794522	COG0596R	hypothetical protein
BTB1458_0911	31792017	COG0675L	transposase
BTB1458_0664	31791788	COG0675L	transposase
BTB1458_2398	31793340	COG1309K	hypothetical protein
BTB1458_3840	31794630	COG1457F	transmembrane protein
BTB1458_0569	31791702	COG2226H	methyltransferase
BTB1458_3577	31794405	COG2606S	hypothetical protein
BTB1458_1951	31792954	COG2801L	transposase
BTB1458_1147	31792226	COG3039L	transposase
BTB1458_2082	31793081	COG3315Q	hypothetical protein
BTB1458_3816	31794608	COG3328L	transposase
BTB1458_0832	31791943	COG3415L	transposase
BTB1458_0813	31791927	COG3464L	transposase
BTB1458_2233	31793194	COG3547L	transposase
BTB1458_4031	31794807	COG4584L	transposase
BTB1458_4029	31794806	COG4584L	transposase
BTB1458_2242	31793200	COG4889R	hypothetical protein
BTB1458_2768	31793670	COG4907S	hypothetical protein
BTB1458_4156	31794921	COG4974L	integrase (fragment)
BTB1458_2569	31793505	COG4992E	ornithine aminotransferase
BTB1458_2568	31793504	COG4992E	ornithine aminotransferase
BTB1458_3340	31794199	COG5651N	PPE family protein
BTB1458_0420	31791564	COG5651N	PPE family protein
BTB1458_3494	31794336	COG5651N	PPE family protein
BTB1458_1046	31792136	-	Mycolyl transferase
BTB1458_3048	31793929	-	type I restriction/modification system specificity determinant HsdS
BTB1458_1215	31792283	-	endo-1,4-beta-glucanase
BTB1458_1211	31792279	COG0020I	short-chain Z-isoprenyl diphosphate synthase
BTB1458_1274	31792330	COG0183I	acetyl-CoA acetyltransferase
BTB1458_3566	31794394	COG0456R	acetyltransferase
BTB1458_1849	31792854	COG0488R	macrolide ABC transporter ATP-binding protein
BTB1458_2506	31793441	COG0815M	apolipoprotein N-acyltransferase
BTB1458_3180	31794056	COG0820R	ribosomal RNA large subunit methyltransferase N
BTB1458_1275	31792331	COG1024I	enoyl-CoA hydratase
BTB1458_0680	31791801	COG1085C	galactose-1-phosphate uridylyltransferase
BTB1458_0645	31791772	COG1463Q	MCE-family protein MCE2B
BTB1458_0860	31791969	COG1770E	oligopeptidase B
BTB1458_0244	31791393	COG1960I	acyl-CoA dehydrogenase
BTB1458_3684	31794506	COG2154H	pterin-4-alpha-carbinolamine dehydratase
BTB1458_1232	31792297	COG2272I	esterase/lipase
BTB1458_1234	31792298	COG2272I	carboxylesterase superfamily protein
BTB1458_3685	31794507	COG2896H	molybdenum cofactor biosynthesis protein A
BTB1458_1149	31792228	COG3039L	IS1560 transposase
BTB1458_2953	31793838	COG3328L	truncated IS1081 transposase
BTB1458_3688	31794510	COG3629T	transcriptional regulatory protein EmbR2
BTB1458_3025	31793910	COG4114R	cysteine rich protein
BTB1458_2248	31793206	COG4889R	helicase
BTB1458_2553	31793491	COG4974L	integrase
BTB1458_3310	31794175	COG5002T	OmpR family two-component system sensor histidine kinase

## Sheet: Sheet6
Table S3-6. Common genes of M. tb 1458 and H37Rv genomes.
1458	M.tuberculosis H37Rv	COG	Product
BTB1458_0076	636483411	-	hypothetical protein
BTB1458_0078	448814828	-	antitoxin VapB1
BTB1458_0107	15607237	-	hypothetical protein
BTB1458_0132	636483412	-	hypothetical protein
BTB1458_0156	15607276	COG0596R	epoxide hydrolase EphF
BTB1458_0183	448814924	-	hypothetical protein
BTB1458_0213	448824740	-	metallothionein
BTB1458_0250	15607362	COG4908R	diacyglycerol O-acyltransferase
BTB1458_0251	15607363	COG1024I	enoyl-CoA hydratase EchA1
BTB1458_0386	57116725	-	PPE family protein PPE7
BTB1458_0436	15607543	COG2409R	transmembrane transport protein MmpL1
BTB1458_0580	448815308	-	hypothetical protein
BTB1458_0648	15607733	COG1463Q	Mce family lipoprotein LprL
BTB1458_0678	448815397	-	antitoxin VapB29
BTB1458_0759	448815475	-	electron carrier mycofactocin
BTB1458_1022	15608065	COG0655R	manganese transporter
BTB1458_1061	448815747	-	antitoxin VapB9
BTB1458_1105	636483419	-	hypothetical protein
BTB1458_1188	57116819	COG3846U	PE-PGRS family protein PE_PGRS20
BTB1458_1214	636483420	-	hypothetical protein
BTB1458_1276	636483421	-	hypothetical protein
BTB1458_1291;BTB1458_1157	15608181	COG3293L	IS-like 2 transposase
BTB1458_1297	636483422	-	hypothetical protein
BTB1458_1343;BTB1458_2600	15608337	COG4842S	ESAT-6 like protein EsxK
BTB1458_1378	636483423	-	hypothetical protein
BTB1458_1405	15608395	COG1309K	HTH-type transcriptional regulator
BTB1458_1406	15608396	COG2124Q	cytochrome P450 Cyp130
BTB1458_1407	15608397	COG0277C	oxidoreductase
BTB1458_1531	448824755	-	hypothetical protein
BTB1458_1689	15608644	COG4106R	hypothetical protein
BTB1458_1690	15608645	-	hypothetical protein
BTB1458_1691	15608646	-	membrane protein
BTB1458_1693	15608647	COG2227H	hypothetical protein
BTB1458_1695	15608648	COG2244R	membrane protein
BTB1458_1696	15608649	COG1089M	GDP-D-mannose dehydratase GmdA
BTB1458_1697	15608650	COG0451M,COG0451MG	nucleotide-sugar epimerase EpiA
BTB1458_1699	15608652	COG0463M	glycosyltransferase
BTB1458_1700	15608653	COG2227H	hypothetical protein
BTB1458_1701	57116881	COG0463M	sugar transferase
BTB1458_1746	15608692	COG3029C	fumarate reductase membrane anchor subunit
BTB1458_1755	57116885	COG3280G	maltooligosyl trehalose synthase
BTB1458_1924	636483425	-	hypothetical protein
BTB1458_1996	57116922	COG5651N	PPE family protein PPE33
BTB1458_2115	57116929	COG5651N	PPE family protein PPE35
BTB1458_2163	448816768	COG4118D	antitoxin VapB35
BTB1458_2166	15609101	COG0767Q	integral membrane protein
BTB1458_2167	15609102	COG0767Q	integral membrane protein
BTB1458_2168	57116931	COG1463Q	Mce family protein Mce3A
BTB1458_2169	15609104	COG1463Q	Mce family protein Mce3B
BTB1458_2170	15609105	COG1463Q	Mce family protein Mce3C
BTB1458_2171	15609106	COG1463Q	Mce family protein Mce3D
BTB1458_2172	15609107	COG1463Q	Mce family lipoprotein LprM
BTB1458_2173	15609108	COG1463Q	Mce family protein Mce3F
BTB1458_2174	15609109	-	Mce associated membrane protein
BTB1458_2175	15609110	-	Mce associated membrane protein
BTB1458_2176	15609111	-	membrane protein
BTB1458_2177	15609112	COG2340S	hypothetical protein
BTB1458_2184	15609114	COG0501O	hypothetical protein
BTB1458_2190	345462040	COG4423S	antitoxin VapB36
BTB1458_2193	636483426	COG1872S	PE-PGRS family protein
BTB1458_2203	448816800	-	antitoxin MazE6
BTB1458_2293	448824773	COG2337T	mRNA interferase MazF7
BTB1458_2304	15609210	COG0300R	oxidoreductase
BTB1458_2305	15609211	-	pyridoxamine 5'-phosphate oxidase
BTB1458_2338	636483427	-	hypothetical protein
BTB1458_2380	448816952	-	antitoxin ParD2
BTB1458_2464	636483428	-	hypothetical protein
BTB1458_2475	448817045	-	antitoxin VapB16
BTB1458_2482	448824779	-	hypothetical protein
BTB1458_2551	636483430	-	hypothetical protein
BTB1458_2599	15609483	-	ESAT-6 like protein EsxO
BTB1458_2601	15609485	-	hypothetical protein
BTB1458_2602	15609486	COG3511M	phospholipase C
BTB1458_2606	57116974	COG5651N	PPE family protein PPE38
BTB1458_2643	636483431	-	hypothetical protein
BTB1458_2653	448817218	-	acid and phagosome regulated protein AprA
BTB1458_2745	448817295	-	hypothetical protein
BTB1458_2764	57116995	-	PE-PGRS family protein PE_PGRS42
BTB1458_2769	636483433	-	hypothetical protein
BTB1458_2793	636483434	-	hypothetical protein
BTB1458_2831	345462036	-	hypothetical protein
BTB1458_2935	15609782	-	hypothetical protein
BTB1458_2936	15609783	COG4974L	integrase
BTB1458_2937	636483435	COG1475K	hypothetical protein
BTB1458_2942	15609790	-	toxin
BTB1458_2943	15609791	-	antitoxin
BTB1458_2944	15609792	-	prophage protein
BTB1458_2946	15609794	-	prophage protein
BTB1458_2947	15609795	-	prophage protein
BTB1458_2948	15609796	COG4974L	prophage integrase
BTB1458_3096	448817634	-	antitoxin MazE9
BTB1458_3123	448817662	COG5552S	hypothetical protein
BTB1458_3253	15610081	COG1484L	insertion sequence element IS1533 transposase
BTB1458_3269	15610095	COG1819G,COG1819GC	PGL/p-HBAD biosynthesis glycosyltransferase
BTB1458_3287	636483436	COG0227J	50S ribosomal protein L28
BTB1458_3352	345462031	-	hypothetical protein
BTB1458_3423	448817939	-	PemK-like protein
BTB1458_3444	57117061	COG0314H	molybdopterin synthase catalytic subunit 1
BTB1458_3446	15610258	COG2124Q	cytochrome P450 Cyp141
BTB1458_3469	448817977	-	hypothetical protein
BTB1458_3515	636483437	-	hypothetical protein
BTB1458_3529	448818032	-	hypothetical protein
BTB1458_3549	636483438	-	hypothetical protein
BTB1458_3670	636483439	-	hypothetical protein
BTB1458_3709	57117092	COG5651N	PPE family protein PPE54
BTB1458_3719	57117096	COG5651N	PPE family protein PPE56
BTB1458_3802	15610563	COG1484L	transposase
BTB1458_3807	15610564	COG4584L	transposase
BTB1458_3814	636483442	-	hypothetical protein
BTB1458_3863	57117112	COG1752R	transmembrane protein
BTB1458_3907	15610654	COG2124Q	cytochrome P450 monooxygenase Cyp142
BTB1458_3992	57117130	-	PE-PGRS family protein PE_PGRS59
BTB1458_4010	15610753	COG0596R	epoxide hydrolase EphA
BTB1458_4011	15610754	COG2141C	monooxygenase
BTB1458_4014	57117135	COG5651N	PPE family protein PPE65
BTB1458_4015	57117136	-	PE family protein PE32
BTB1458_4095	15610832	COG0554C	glycerol kinase
BTB1458_4142	57117150	COG5651N	PPE family protein PPE66
BTB1458_4143	57117151	COG5651N	PPE family protein PPE67
BTB1458_4312	15611024	COG0455D	membrane protein
BTB1458_4313	15611025	-	ESX-2 secretion-associated protein EspG2

## Sheet: Sheet7
Table S3-7. Common genes of H37Rv and M.bovis AF2122_97 genomes.
M.tb H37Rv	M.bovis AF2122_97	COG	Product
57116991	31793619	-	hypothetical protein
15608728	31792776	-	hypothetical protein
57117126	31794743	-	hypothetical protein
15608711	31792759	-	phiRV1 phage protein
15609204	31793250	COG2227H	hypothetical protein
15608968	31793021	-	hypothetical protein
57117139	31794822	-	PE-PGRS family protein
15609197	31793243	COG1108P	integral membrane protein
15609088	31793143	-	hypothetical protein
15610619	31794659	-	hypothetical protein
15608882	31792932	-	membrane protein
15609569	31793612	-	hypothetical protein
15609095	31793150	-	hypothetical protein
15607164	31791199	-	transcriptional regulator WhiB
15608899	31792951	-	hypothetical protein
15610602	31794642	-	hypothetical protein
15609618	31793660	-	hypothetical protein
57116773	31791932	COG5281S,COG3064M	PE-PGRS family protein
15608572	31792628	-	hypothetical protein
15608137	31792188	-	hypothetical protein
15608152	31792203	-	hypothetical protein
15608900	31792952	COG0393S	hypothetical protein
15608942	31792994	-	hypothetical protein
15609781	31793830	-	hypothetical protein
15608718	31792766	-	phiRv1 phage protein
15610251	31794293	COG0590FJ	hypothetical protein
15609506	31793546	-	hypothetical protein
15608409	31792461	-	hypothetical protein
15610560	31794605	-	hypothetical protein
15608807	31792855	-	hypothetical protein
57116755	31791760	-	PE-PGRS family protein
15609799	31793833	-	hypothetical protein
15610921	31794958	-	hypothetical protein
15609068	31793123	COG4977K	transcriptional regulator
15610066	31794106	-	hypothetical protein
15609879	31793916	-	arginine-rich protein
57116737	31791650	COG1575H	hypothetical protein
57116805	31792166	COG5281S	PE-PGRS family protein
15609589	31793633	-	hypothetical protein
15609425	31793466	-	hypothetical protein
57116970	31793515	COG0369P	hypothetical protein
15609871	31793906	COG4422S	hypothetical protein
15609842	31793877	COG3502S	hypothetical protein
15608910	31792961	COG3707T	hypothetical protein
57116855	31792568	-	hypothetical protein
15608890	31792940	COG0673R	hypothetical protein
15608722	31792770	-	phiRv1 phage protein
15608719	31792767	-	phiRv1 phage protein
15608491	31792547	-	hypothetical protein
15608082	31792131	-	hypothetical protein
15609797	31793831	-	hypothetical protein
57116759	31791792	-	hypothetical protein
15609420	31793460	-	hypothetical protein
15608723	31792771	-	phiRv1 phage protein
15609965	31794004	COG4293S	hypothetical protein
57116788	31792021	COG4907S	PE-PGRS family protein
15608593	31792649	-	hypothetical protein
57116713	31791458	-	PE-PGRS family protein
15607618	31791657	-	hypothetical protein
15610135	31794174	-	hypothetical protein
15609772	31793821	-	hypothetical protein
15608809	31792857	-	membrane protein
15607885	31791931	COG1205R	hypothetical protein
57116807	31792168	-	hypothetical protein
57116709	31791435	-	hypothetical protein
15608811	31792859	COG1305E	hypothetical protein
15610235	31794277	-	hypothetical protein
15607838	31791882	COG5243	hypothetical protein
15609802	31793837	-	arginine-rich protein
15610749	31794789	-	hypothetical protein
15608373	31792426	COG5178A	hypothetical protein
15609859	31793894	-	hypothetical protein
15608256	31792309	-	hypothetical protein
15609904	31793942	-	membrane protein
15609091	31793146	-	hypothetical protein
15608720	31792768	COG3378R	phiRv1 phage protein
15609945	31793984	-	hypothetical protein
15610245	31794287	-	hypothetical protein
57116967	31793492	-	hypothetical protein
15609843	31793878	-	hypothetical protein
15608683	31792731	-	hypothetical protein
15610325	31794363	COG5654S	hypothetical protein
15608757	31792805	COG2898S	hypothetical protein
15610775	31794809	-	hypothetical protein
57117040	31794147	COG0656R	hypothetical protein
15610028	31794067	COG0739M	hypothetical protein
57116889	31792761	-	phiRV1 phage protein
57116774	31791933	-	PE-PGRS family protein
15610998	31795036	-	transcriptional regulator WhiB
636483429	31793435	-	hypothetical protein
15607199	31791234	-	hypothetical protein
15609941	31793980	-	hypothetical protein
15607415	31791452	COG0346E	hypothetical protein
15609798	31793832	-	hypothetical protein
15608726	31792774;31791273	-	hypothetical protein
15610308	31794349	-	hypothetical protein
15608031	31792079	COG2114T	transcriptional regulator
57116890	31792773	-	hypothetical protein
15609694	31793740	-	hypothetical protein
15608717	31792765	-	phiRv1 phage protein
15607264	31791301	-	hypothetical protein
15609082	31793137	-	hypothetical protein
15609406	31793448	COG1973O	hypothetical protein
15607806	31791850	-	membrane protein
15609867	31793902	-	hypothetical protein
15609346	31793388	-	integral membrane protein
57116846	31792483	-	hypothetical protein
57116848	31792521	-	PE-PGRS family protein
15607235	31791271	COG5660S	membrane protein
15607409	31791446	COG2161D	hypothetical protein
15610748	31794788	-	hypothetical protein
15607839	31791884	-	hypothetical protein
57116984	31793579	-	hypothetical protein
57116966	31793489	-	hypothetical protein
15610097	31794136	-	hypothetical protein
15609957	31793996	COG1567L	CRISPR type III-associated RAMP protein Csm4
57116965	31793488	-	glycine rich protein
15611058	31795095	COG0759S	membrane protein insertion efficiency factor
15607945	31791993	COG1409R	3',5'-cyclic adenosine monophosphate phosphodiesterase CpdA
15609953	31793992	COG1343L	CRISPR-associated endoribonuclease Cas2
15609954	31793993	COG1518L	CRISPR-associated endonuclease Cas1
15610131	31794170	COG2271G	MFS-type transporter
15609033	31793089	COG3315Q	S-adenosyl-L-methionine-dependent methyltransferase
15609083	31793138	-	lipoprotein
15609400	31793442	COG1028IQR	short chain dehydrogenase
15608976	31793029	-	antitoxin VapB13
15609835	31793870	-	alanine-rich transmembrane protein
57116905	31792948	-	PE-PGRS family protein Wag22
15610417	31794461	-	bifunctional protein acetyl-/propionyl-CoAcarboxylase subunit epsilon AccE
15608390	31792443	COG2814G,COG2271G	drug-transport integral membrane protein
15609124	31793166	COG5297G	chitinase
57117039	31794121	COG1484L	transposase
15610514	31794560	-	diterpene synthase
15608517	31792571	COG2227H	transferase
15608724	31792772	COG1961L	phiRv1 integrase
15608689	31792736	COG2937I	glycerol-3-phosphate acyltransferase
15609411	31793453	-	toxin MazF8
15607673	31791715	COG0332I	3-oxoacyl-ACP synthase
15609587	31793631	COG5178A	resuscitation-promoting factor RpfE
15608810	31792858	COG2271G	integral membrane transport protein
15609955	31793994	-	CRISPR-associated protein Csm6
448824747	31791846	-	antitoxin VapB7
15609580	31793624	COG1301C	C4-dicarboxylate-transport transmembrane protein DctA
15609956	31793995	COG1332L	CRISPR type III-associated RAMP protein Csm5
15610597	31794637	COG0257J	50S ribosomal protein L36
15607214	31791249	COG4591M	glutamine-transport transmembrane protein ABC transporter
15609681	31793727	-	lipoprotein LppB
57117058	31794291	COG1977H	molybdenum cofactor biosynthesis protein D
15608712	31792760	-	phiRV1 phage-like protein
636483432	31793587	-	PE family-like protein
15609682	31793728	COG5450K	antitoxin VapB18
15610464	31794513	COG1595K	RNA polymerase sigma factor SigJ
15610966	31795004	COG1309K	transcriptional regulatory protein TetR-family
15607256	31791292	COG0241E	dehydratase
15609329	31793371	COG0547E	anthranilate phosphoribosyltransferase
15609626	31793668	-	alanine-rich protein
15609588	31793632	-	proline/serine-rich protein
15609128	31793171	COG2337T	mRNA interferase MazF6
15608898	31792950	-	diacylglycerol acyltransferase
15607547	31791584	COG0491R	beta lactamase like protein
15607804	31791848	-	antitoxin VapB8
15607213	31791248	COG3344L	maturase
15610086	31794125	COG3161H	chorismate pyruvate-lyase
15609218	31793264	-	transmembrane protein
15611060	31795097	-	50S ribosomal protein L34
15611022	31795060	COG1404O	secreted alanine and proline rich protease
15608896	31792947	-	cutinase
57116812	31792220	-	membrane protein KdpF
15610371	31794415	-	alanine/arginine/proline-rich protein
57116733	31791635	COG2337T	toxin MazF1
15609164	31793209	COG4585T	histidine kinase response regulator
15611015	31795053	COG3225N,COG0810M	ESX-1 secretion-associated protein EspK
