# Supplementary material for: Comparative Genomics of a Bovine Mycobacterium tuberculosis Isolate and Other Strains Reveals Its Potential Mechanism of Bovine Adaptation
Source: Front Microbiol. 2017 Dec 12;8:2500. doi: 10.3389/fmicb.2017.02500 (PMC5733104; doi:10.3389/fmicb.2017.02500)
Supplement: Table S5 — Pan-genome analysis results of M. tb 1458 and three other Beijing family strains. [file Table5.XLSX]

## Sheet: Sheet 1
Table S5-1. Core genome of M. tb 1458 and three other Beijing family strains.
1458	CCDC5180/NC_017522	CCDC5079/NC_021251	NITR203/NC_021054	COG	Description
orf00700	385990119	506925053	479313508	-	(3R)-hydroxyacyl-ACP dehydratase subunit HadA
orf00701	385990120	506925054	479313509	COG2030I	(3R)-hydroxyacyl-ACP dehydratase subunit HadB
orf00702	385990121	506925055	479313510	COG2030I	(3R)-hydroxyacyl-ACP dehydratase subunit HadC
orf03020	385992013	506927271	479315687	COG0621J	(dimethylallyl)adenosine tRNA methylthiotransferase
orf03153	385992121	506927398	479315814	COG0378O	[NiFe] hydrogenase nickelincorporation-associated protein
orf01487	385990754	506925797	479314234	COG0296G	1,4-alpha-glucan branching enzyme
orf00584	385990028	506924944	479313399	COG1575H	1,4-dihydroxy-2-naphthoate octaprenyltransferase
orf03791	385992651	506928008	479316412	COG0234O	10 kDa chaperonin GroES
orf04293	385993081	506928491	479316891	-	10 kDa culture filtrate antigen
orf00366;orf00563	385990010;385989844	506924923;506924738	479313191;479313378	-	13E12 repeat family protein
orf00431	385989901	506924798	479313251	-	13E12 repeat family protein
orf00427	385989897	506924794	479313247	-	13E12 repeat family protein
orf02628	385991698	506926897	479315315	COG1385S	16S ribosomal RNA methyltransferase RsmE
orf04345	385993122	506928537	479316939	COG0357M	16S rRNA methyltransferase GidB
orf03212	385992167	506927450	479315868	COG0806J	16S rRNA processing protein
orf04169	385992976	506928374	479316775	-	19 kDa lipoprotein antigen precursor
orf02420	385991525	506926696	479315114	COG0204I	1-acylglycerol-3-phosphate O-acyltransferase
orf02118	385991285	506926403	479314834	COG0204I	1-acyl-sn-glycerol-3-phosphate acyltransferase
orf03169	385992133	506927413	479315830	COG0743I	1-deoxy-D-xylulose 5-phosphate reductoisomerase
orf02969	385991969	506927220	479315636	COG1154H	1-deoxy-D-xylulose 5-phosphate synthase dxs1
orf03749	385992613	506927967	479316373	COG1154H	1-deoxy-D-xylulose-5-phosphate synthase
orf02640	385991709	506926909	479315327	COG1021Q	2,3-dihydroxybenzoate-AMP ligase
orf01320	385990614	506925640	479314078	COG1902C	2,4-dienoyl-CoA reductase
orf02215	385991358	506926498	479314924	COG1028Q	20-beta-hydroxysteroid dehydrogenase FabG
orf01826	385991042	506926120	479314555	COG0566J	23S rRNA methyltransferase
orf00881	385990264	506925225	479313679	COG1659S	29 kDa antigen
orf04002	385992832	506928208	479316611	COG0801H	2-amino-4-hydroxy-6-hydroxymethyldihydropteridine pyrophosphokinase
orf03977	385992808	506928184	479316586	COG0245I	2-C-methyl-D-erythritol 2,4-cyclodiphosphate synthase
orf02856	385991876	506927110	479315525	COG1893H	2-dehydropantoate 2-reductase
orf03964	385992796	506928172	479316574	COG0596R	2-hydroxy-6-oxo-6-phenylhexa-2,4-dienoate hydrolase
orf04110	385992927	506928317	479316718	COG0119E	2-isopropylmalate synthase
orf03929	385992763	506928138	479316540	COG3971Q	2-keto-4-pentenoate hydratase
orf00028	385989556	506924412	479312857	COG2070R	2-nitropropane dioxygenase
orf01723	385990952	506926020	479314444	COG2070R	2-nitropropane dioxygenase, NPD
orf02728	385991769	506926986	479315401	COG1013C	2-oxoglutarate ferredoxin oxidoreductase subunit beta
orf03295	385992238	506927532	479315949	COG1920S	2-phospho-L-lactate guanylyltransferase
orf02139	385991304	506926423	479314854	COG0108H	3,4-dihydroxy-2-butanone-4-phosphate synthase/GTP cyclohydrolase II
orf01808	385991029	506926105	479314541	COG0539J	30S ribosomal protein S1
orf00770	385990175	506925122	479313575	COG0051J	30S ribosomal protein S10
orf03845	385992692	506928062	479316456	COG0100J	30S ribosomal protein S11
orf00750	385990159	506925103	479313555	COG0048J	30S ribosomal protein S12
orf03846	385992693	506928063	479316457	COG0099J	30S ribosomal protein S13
orf02285	385991414	506926563	479314982	COG0199J	30S ribosomal protein S14
orf03214	385992168	506927452	479315870	COG0228J	30S ribosomal protein S16
orf00780	385990183	506925132	479313585	COG0186J	30S ribosomal protein S17
orf03193	385992151	506927433	479315850	COG0052J	30S ribosomal protein S2
orf00777	385990181	506925129	479313582	COG0092J	30S ribosomal protein S3
orf03844	385992691	506928061	479316455	COG0522J	30S ribosomal protein S4
orf00792	385990193	506925143	479313596	COG0098J	30S ribosomal protein S5
orf00751	385990160	506925104	479313556	COG0049J	30S ribosomal protein S7
orf00789	385990190	506925140	479313593	COG0096J	30S ribosomal protein S8
orf03828	385992676	506928046	479316440	COG0103J	30S ribosomal protein S9
orf01235	385990548	506925560	479314002	COG0451M	3-beta hydroxysteroid dehydrogenase/isomerase family protein
orf02821	385991844	506927074	479315488	COG0757E	3-dehydroquinate dehydratase
orf02823	385991845	506927075	479315489	COG0337E	3-dehydroquinate synthase
orf03349	385992285	506927583	479315999	COG2227H	3-demethylubiquinone-9 3-methyltransferase
orf02415	385991521	506926691	479315109	COG3200E	3-deoxy-D-arabino-heptulosonate 7-phosphate synthase
orf00272	385989757	506924644	479313095	COG2030I	3-hydroxyacyl-thioester dehydratase HtdX
orf00507	385989966	506924872	479313325	COG1250I	3-hydroxybutyryl-CoA dehydrogenase
orf01897	385991109	506926194	479314625	COG1250I	3-hydroxybutyryl-CoA dehydrogenase FadB3
orf00827	385990220	506925175	479313631	COG2084I	3-hydroxyisobutyrate dehydrogenase MmsB
orf00151	385989648	506924526	479312976	COG2030I	3-hydroxyl-thioester dehydratase
orf03300	385992243	506927537	479315954	COG0065E	3-isopropylmalate dehydratase large subunit
orf03299	385992242	506927536	479315953	COG0066E	3-isopropylmalate dehydratase small subunit
orf03306	385992249	506927544	479315961	COG0473E	3-isopropylmalate dehydrogenase
orf03888	385992727	506928104	479316499	COG1028Q	3-ketoacyl-(acyl-carrier-protein) reductase
orf03042	385992028	506927289	479315706	COG1028Q	3-ketoacyl-(acyl-carrier-protein) reductase
orf03930	385992764	506928139	479316541	COG1053C	3-ketosteroid-delta-1-dehydrogenase
orf02465	385991568	506926742	479315160	COG0413H	3-methyl-2-oxobutanoate hydroxymethyltransferase
orf01867	385991083	506926165	479314597	COG2094L	3-methyladenine DNA glycosylase
orf02490	385991588	506926764	479315184	COG0304I	3-oxoacyl-(acyl carrier protein) synthase II
orf01511	385990775	506925821	479314257	COG1028Q	3-oxoacyl-[acyl-carrier protein] reductase
orf01662	385990905	506925966	479314394	COG1028Q	3-oxoacyl-[acyl-carrier protein] reductase
orf00273	385989758	506924645	479313096	COG1028Q	3-oxoacyl-[acyl-carrier protein] reductase
orf02491	385991589	506926765	479315185	COG0304I	3-oxoacyl-[acyl-carrier protein] synthase 2
orf02649	385991717	506926918	479315336	COG0175E	3-phosphoadenosine 5-phosphosulfate reductase
orf03580	385992474	506927803	479316217	COG0128E	3-phosphoshikimate 1-carboxyvinyltransferase
orf03074	385992053	506927323	479315736	COG0686E	40 kDa secreted L-alanine dehydrogenase ald
orf01969	385991158	506926257	479314699	COG1640G	4-alpha-glucanotransferase
orf00894	385990276	506925239	479313693	COG0115E	4-amino-4-deoxychorismate lyase
orf02873	385991892	506927126	479315541	COG0160E	4-aminobutyrate aminotransferase
orf00850	385990239	506925196	479313652	COG0599S	4-carboxymuconolactone decarboxylase
orf01121	385990461	506925451	479313901	COG1947I	4-diphosphocytidyl-2-C-methyl-D-erythritol kinase
orf03978	385992809	506928185	479316587	COG1211I	4-diphosphocytidyl-2-C-methyl-D-erythritol synthase
orf03927	385992761	506928136	479316538	COG0119E	4-hydroxy-2-oxovalerate aldolase
orf03854	385992699	506928072	479316465	COG0119E	4-hydroxy-2-oxovalerate aldolase mhpE
orf03167	385992131	506927411	479315828	COG0821I	4-hydroxy-3-methylbut-2-en-1-yl diphosphate synthase
orf01239	385990551	506925564	479314006	COG0761I	4-hydroxy-3-methylbut-2-enyl diphosphate reductase
orf00706	385990125	506925059	479313514	COG0081J	50S ribosomal protein L1
orf00717	385990135	506925069	479313523	COG0244J	50S ribosomal protein L10
orf00705	385990124	506925058	479313513	COG0080J	50S ribosomal protein L11
orf00785	385990187	506925136	479313589	COG0093J	50S ribosomal protein L14
orf00794	385990194	506925145	479313598	COG0200J	50S ribosomal protein L15
orf00778	385990182	506925130	479313583	COG0197J	50S ribosomal protein L16
orf03842	385992689	506928059	479316453	COG0203J	50S ribosomal protein L17
orf00791	385990192	506925142	479313595	COG0256J	50S ribosomal protein L18
orf03209	385992164	506927447	479315865	COG0335J	50S ribosomal protein L19
orf00774	385990179	506925126	479313579	COG0090J	50S ribosomal protein L2
orf01825	385991041	506926119	479314554	COG0292J	50S ribosomal protein L20
orf02715	385991759	506926975	479315391	COG0261J	50S ribosomal protein L21
orf00776	385990180	506925128	479313581	COG0091J	50S ribosomal protein L22
orf00773	385990178	506925125	479313578	COG0089J	50S ribosomal protein L23
orf00786	385990188	506925137	479313590	COG0198J	50S ribosomal protein L24
orf01124	385990464	506925455	479313904	COG1825J	50S ribosomal protein L25
orf00771	385990176	506925123	479313576	COG0087J	50S ribosomal protein L3
orf00772	385990177	506925124	479313577	COG0088J	50S ribosomal protein L4
orf00787	385990189	506925138	479313591	COG0094J	50S ribosomal protein L5
orf00790	385990191	506925141	479313594	COG0097J	50S ribosomal protein L6
orf00718	385990136	506925070	479313524	COG0222J	50S ribosomal protein L7/L12
orf00067	385989586	506924447	479312893	COG0359J	50S ribosomal protein L9
orf01100	385990442	506925430	479313880	COG0212H	5-formyltetrahydrofolate cyclo-ligase
orf02359	385991472	506926636	479315050	COG1410E	5-methyltetrahydrofolate-homocysteine methyltransferase
orf01267	385990572	506925588	479314029	COG0620E	5-methyltetrahydropteroyltriglutamate--homocysteine S-methyltransferase
orf00585	385990029	506924945	479313400	COG0005F	5-methylthioadenosine phosphorylase
orf01057	385990407	506925392	479313843	COG0299F	5-phosphoribosylglycinamide formyltransferase
orf01582	385990838	506925893	479314326	COG0054H	6,7-dimethyl-8-ribityllumazine synthase
orf03790	385992649	506928007	479316411	COG0459O	60 kDa chaperonin 1 GroEL1
orf00475	385989940	506924843	479313296	COG0459O	60 kDa chaperonin 2 GroEL2
orf03323	385992264	506927561	479315978	COG0205G	6-phosphofructokinase
orf02033	385991214	506926322	479314758	COG0362G	6-phosphogluconate dehydrogenase
orf01253	385990560	506925576	479314017	COG1023G	6-phosphogluconate dehydrogenase-like protein
orf01618	385990866	506925925	479314356	COG0363G	6-phosphogluconolactonase
orf00447	385989916	506924815	479313267	COG1051F	7,8-dihydro-8-oxoguanine-triphosphatase
orf01761	385990985	506926058	479314482	COG0156H	8-amino-7-oxononanoate synthase
orf02349	385991464	506926626	479315040	COG0464O	AAA ATPase family protein
orf03540	385992445	506927766	479316178	COG0661R	ABC transporter ATP-binding protein
orf02007	385991190	506926297	479314734	COG4178R	ABC transporter ATP-binding protein
orf01639	385990883	506925943	479314373	COG0396O	ABC transporter ATP-binding protein
orf01866	385991082	506926164	479314596	COG1131V	ABC transporter ATP-binding protein
orf03361	385992297	506927595	479316011	COG1119P	ABC transporter ATP-binding protein
orf01938	385991136	506926229	479314659	COG1131V	ABC transporter ATP-binding protein
orf03928	385992762	506928137	479316539	COG4569Q	acetaldehyde dehydrogenase
orf00443	385989912	506924811	479313263	COG0282C	acetate kinase
orf02008	385991191	506926298	479314735	-	acetolactate synthase
orf03316	385992257	506927554	479315971	-	acetolactate synthase large subunit
orf03315	385992256	506927553	479315970	COG0440E	acetolactate synthase small subunit
orf01079	385990423	506925411	479313860	COG4770I	acetyl-/propionyl-CoA carboxylase alpha subunit
orf01080	385990424	506925412	479313861	COG4799I	acetyl-/propionyl-CoA carboxylase beta subunit
orf03641	385992528	506927862	479316274	COG4770I	acetyl-/propionyl-coenzyme A carboxylase alpha chain biotin carboxylase/biotin carboxyl carrier protein
orf02781	385991811	506927036	479315450	COG4770I	acetyl-/propionyl-coenzyme A carboxylase subunit alpha
orf01196	385990518	506925522	479313967	COG0183I	acetyl-CoA acetyltransferase
orf03949	385992783	506928158	479316561	COG0183I	acetyl-CoA acetyltransferase
orf03912	385992750	506928125	479316525	COG0183I	acetyl-CoA acetyltransferase
orf01484	385990751	506925794	479314229	COG0183I	acetyl-CoA acetyltransferase
orf02058	385991236	506926345	479314781	COG0183I	acetyl-CoA acetyltransferase
orf03939	385992773	506928148	479316550	COG0183I	acetyl-CoA acetyltransferase
orf00274	385989759	506924646	479313097	COG0183I	acetyl-CoA acyltransferase FadA2
orf00996	385990361	506925336	479313786	COG0825I	acetyl-CoA carboxylase carboxyl transferase beta subunit
orf04064	385992881	506928271	479316672	COG0365I	acetyl-CoA synthetase
orf01836	385991052	506926131	479314565	COG0548E	acetylglutamate kinase
orf03407	385992339	506927638	479316056	COG0657I	acetyl-hydrolase
orf01837	385991053	506926132	479314566	COG4992E	acetylornithine aminotransferase
orf00154	385989651	506924529	479312979	COG3153R	acetyltransferase
orf03069	385992048	506927318	479315731	COG0456R	acetyltransferase
orf03563	385992462	506927787	479316198	COG0406G	acid phosphatase
orf01654	385990897	506925958	479314386	COG1048C	aconitate hydratase
orf02489	385991587	506926763	479315183	COG0236I	acyl carrier protein
orf00906	385990287	506925251	479313706	-	acyl-[acyl-carrier protein] desaturase
orf01222	385990536	506925547	479313989	-	acyl-[acyl-carrier protein] desaturase
orf00152	385989649	506924527	479312977	COG1960I	acyl-CoA dehydrogenase
orf00179	385989672	506924553	479313003	COG1960I	acyl-CoA dehydrogenase
orf00962	385990333	506925302	479313754	COG1960I	acyl-CoA dehydrogenase FadE10
orf01078	385990422	506925410	479313859	COG1960I	acyl-CoA dehydrogenase FadE12
orf01081	385990425	506925413	479313862	COG1960I	acyl-CoA dehydrogenase FadE13
orf01507	385990771	506925817	479314254	COG1960I	acyl-CoA dehydrogenase FadE14
orf01643	385990887	506925947	479314377	COG1960I	acyl-CoA dehydrogenase FadE15
orf01857	385991075	506926156	479314588	COG1960I	acyl-CoA dehydrogenase FadE16
orf02133	385991298	506926417	479314848	COG1960I	acyl-CoA dehydrogenase FadE17
orf02132	385991297	506926416	479314847	COG1960I	acyl-CoA dehydrogenase FadE18
orf02780	385991810	506927035	479315449	COG1960I	acyl-CoA dehydrogenase FadE19
orf03011	385992004	506927262	479315679	COG1960I	acyl-CoA dehydrogenase FadE20
orf03083	385992062	506927332	479315745	COG1960I	acyl-CoA dehydrogenase FadE21
orf03382	385992316	506927615	479316032	COG1960I	acyl-CoA dehydrogenase FadE22
orf03473	385992390	506927703	479316117	COG1960I	acyl-CoA dehydrogenase FadE23
orf03472	385992389	506927702	479316116	COG1960I	acyl-CoA dehydrogenase FadE24
orf03630	385992518	506927851	479316263	COG1960I	acyl-CoA dehydrogenase FadE25
orf03890	385992728	506928106	479316501	COG1960I	acyl-CoA dehydrogenase FadE26
orf03891	385992729	506928107	479316502	COG1960I	acyl-CoA dehydrogenase FadE27
orf03937	385992771	506928146	479316548	COG1960I	acyl-CoA dehydrogenase FadE28
orf03936	385992770	506928145	479316547	COG1960I	acyl-CoA dehydrogenase FadE29
orf00244	385989732	506924617	479313068	COG1960I	acyl-CoA dehydrogenase FadE3
orf03953	385992787	506928162	479316564	COG1960I	acyl-CoA dehydrogenase FadE30
orf03955	385992789	506928164	479316566	COG1960I	acyl-CoA dehydrogenase FadE31
orf03956	385992790	506928165	479316567	COG1960I	acyl-CoA dehydrogenase FadE32
orf03957	385992791	506928166	479316568	COG1960I	acyl-CoA dehydrogenase FadE33
orf03968	385992800	506928176	479316578	COG1960I	acyl-CoA dehydrogenase FadE34
orf04207	385993008	506928411	479316810	COG1960I	acyl-CoA dehydrogenase FadE35
orf00261	385989748	506924633	479313084	COG1960I	acyl-CoA dehydrogenase FadE4
orf00275	385989760	506924647	479313098	COG1960I	acyl-CoA dehydrogenase FadE5
orf00303	385989785	506924674	479313123	COG1960I	acyl-CoA dehydrogenase FadE6
orf00739	385990149	506925093	479313545	COG1960I	acyl-CoA dehydrogenase FadE8
orf00828	385990221	506925176	479313632	COG1960I	acyl-CoA dehydrogenase FadE9
orf04211	385993012	506928415	479316815	COG0318I	acyl-CoA synthetase
orf01329	385990623	506925649	479314087	COG0318I	acyl-CoA synthetase
orf03256	385992206	506927493	479315911	COG0318I	acyl-CoA synthetase
orf03257	385992207	506927495	479315913	COG0318I	acyl-CoA synthetase
orf03954	385992788	506928163	479316565	COG0318I	acyl-CoA synthetase
orf03892	385992730	506928108	479316503	COG0318I	acyl-CoA synthetase
orf03236	385992188	506927474	479315891	COG0318I	acyl-CoA synthetase
orf01354	385990641	506925670	479314108	COG0318I	acyl-CoA synthetase
orf02123	385991290	506926408	479314839	COG0318I	acyl-CoA synthetase
orf00137	385989638	506924515	479312965	COG0318I	acyl-CoA synthetase
orf03248	385992199	506927485	479315903	COG0318I	acyl-CoA synthetase
orf01862	385991079	506926160	479314592	COG3243I	acyl-CoA synthetase
orf01707	385990939	506926008	479314431	COG0318I	acyl-CoA synthetase
orf00439	385989908	506924806	479313258	COG0318I	acyl-CoA synthetase
orf01941	385991139	506926232	479314663	COG0318I	acyl-CoA synthetase
orf01338	385990631	506925657	479314095	COG0318I	acyl-CoA synthetase
orf04239	385993038	506928442	479316842	COG0318I	acyl-CoA synthetase
orf01594	385990849	506925904	479314337	COG0318I	acyl-CoA synthetase
orf03904	385992742	506928117	479316517	COG0318I	acyl-CoA synthetase
orf01719	385990948	506926016	479314439	COG0318I	acyl-CoA synthetase
orf00189	385989681	506924563	479313015	COG0824R	acyl-CoA thioester hydrolase
orf01795	385991017	506926093	479314529	COG1946I	acyl-CoA thioesterase II
orf02890	385991908	506927143	479315559	COG1946I	acyl-CoA thioesterase II
orf03246	385992197	506927483	479315901	-	acyltransferase PapA5
orf01592	385990847	506925902	479314335	-	acyltransferase, WS/DGAT/MGAT
orf01475	385990744	506925786	479314222	COG0122L	ada regulatory protein AlkA
orf02868	385991887	506927121	479315536	COG0503F	adenine phosphoribosyltransferase
orf03672	385992557	506927892	479316304	COG1816F	adenosine deaminase
orf01760	385990984	506926057	479314481	COG0161H	adenosylmethionine--8-amino-7-oxononanoate transaminase
orf02450	385991554	506926727	479315145	COG2114T	adenylate cyclase
orf01829	385991045	506926123	479314558	COG2114T	adenylate cyclase
orf00804	385990204	506925155	479313608	COG0563F	adenylate kinase
orf00856	385990245	506925202	479313658	COG0015F	adenylosuccinate lyase
orf00390	385989864	506924759	479313211	COG0104F	adenylosuccinate synthetase
orf01094	385990436	506925424	479313874	COG1136V	adhesion component ABC transporter ATP-binding protein
orf01095	385990437	506925425	479313875	COG4591M	adhesion component transport transmembrane protein ABC transporter
orf02957	385991957	506927209	479315624	COG1485R	AFG1-family ATPase
orf02483	385991581	506926757	479315177	COG1225O	AhpC/TSA family protein
orf01300	385990596	506925621	479314058	COG5373S	ala-, pro-rich protein
orf03222	385992176	506927460	479315878	COG1061K	alanine and arginine rich protein
orf03018	385992011	506927269	479315685	-	alanine and arginine rich protein
orf02985	385991983	506927234	479315650	-	alanine and glycine and valine rich protein
orf03999	385992829	506928205	479316608	COG5495S	alanine and leucine rich protein
orf02850	385991870	506927104	479315519	COG2308S	alanine and leucine rich protein
orf03002	385991996	506927252	479315668	-	alanine and leucine rich protein
orf02750	385991787	506927006	479315420	-	alanine and proline rich membrane protein
orf04329	385993107	506928521	479316923	COG0810M	alanine and proline rich protein
orf03533	385992440	506927760	479316172	COG2141C	alanine and proline rich protein
orf03786	385992645	506928003	479316407	-	alanine and proline rich protein
orf01301	385990597	506925622	479314059	-	alanine and proline rich protein
orf02049	385991229	506926338	479314774	COG5373S	alanine and proline rich secreted protein Apa
orf03561	385992460	506927785	479316196	-	alanine and valine rich protein
orf03414	385992345	506927645	479316063	COG0330O	alanine and valine rich protein
orf03796	385992656	506928013	479316417	COG0787M	alanine racemase
orf02386	385991493	506926663	479315078	COG0325R	alanine racemase domain-containing protein
orf04338	385993115	506928530	479316932	-	alanine rich protein
orf03520	385992433	506927747	479316157	COG1848R	alanine rich protein
orf02984	385991982	506927233	479315649	-	alanine rich protein
orf03036	385992022	506927283	479315700	COG1842K	alanine rich protein
orf04282	385993071	506928480	479316880	-	alanine rich protein
orf03015	385992008	506927266	479315683	-	alanine rich protein
orf03081	385992060	506927330	479315743	COG0455D	alanine rich protein
orf04325	385993104	506928518	479316919	-	alanine rich protein
orf03139	385992107	506927385	479315801	-	alanine rich protein
orf03027	385992017	506927278	479315694	COG1819G	alanine rich transferase
orf02838	385991859	506927093	479315508	COG0013J	alanyl-tRNA synthetase
orf01720	385990949	506926017	479314440	COG1063E	alcohol dehydrogenase
orf02053	385991231	506926340	479314776	COG1064R	alcohol dehydrogenase AdhA
orf00497	385989958	506924862	479313315	COG1012C	aldehyde dehydrogenase
orf00252	385989740	506924625	479313076	COG1012C	aldehyde dehydrogenase
orf03156	385992123	506927401	479315817	COG1012C	aldehyde dehydrogenase AldC
orf00169	385989666	506924544	479312994	COG1012C	aldehyde dehydrogenase NAD-dependent
orf00847	385990236	506925193	479313649	COG1012C	aldehyde dehydrogenase NAD-dependent
orf02696	385991749	506926958	479315377	COG0450O	alkyl hydroperoxide reductase C
orf02697	385991750	506926959	479315378	COG2128S	alkyl hydroperoxide reductase D
orf03433	385992361	506927663	479316080	COG0277C	alkyldihydroxyacetonephosphate synthase AgpS
orf00503	385989962	506924868	479313321	COG2128S	alkylhydroperoxidase AhpD family core domain-containing protein
orf02397	385991504	506926674	479315088	COG0599S	alkylhydroperoxidase AhpD family core domain-containing protein
orf00293	385989778	506924666	479313116	COG1984E	allophanate hydrolase
orf01336	385990629	506925655	479314093	COG0596R	alpha/beta fold family hydrolase
orf03988	385992818	506928194	479316596	COG0596R	alpha/beta fold family hydrolase
orf03669	385992555	506927889	479316301	COG0596R	alpha/beta fold family hydrolase
orf03350	385992286	506927584	479316000	COG1543S	alpha-1,4 glucanbranching enzyme
orf00364	385989842	506924736	479313189	COG1209M	alpha-D-glucose-1-phosphate thymidylyltransferase rmlA
orf02748	385991786	506927004	479315419	COG0366G	alpha-glucosidase AglA
orf01398	385990678	506925714	479314151	COG0567C	alpha-ketoglutarate decarboxylase
orf02895	385991913	506927148	479315565	COG0438M	alpha-mannosyltransferase PimA
orf00208	385989700	506924584	479313034	COG1595K	alternative RNA polymerase sigma factor
orf00480	385989945	506924848	479313301	COG1595K	alternative RNA polymerase sigma factor SigK
orf00806	385990206	506925157	479313610	COG1595K	alternative RNA polymerase sigma factor SigL
orf03191	385992149	506927431	479315848	COG0154J	amidase
orf02617	385991691	506926888	479315305	COG0154J	amidase
orf03510	385992424	506927739	479316151	COG0154J	amidase
orf01414	385990693	506925730	479314165	COG0154J	amidase
orf03745	385992610	506927963	479316369	COG0154J	amidase AmiD
orf03220	385992174	506927458	479315876	COG1228Q	amidohydrolase
orf00522	385989976	506924886	479313338	COG0388R	amidohydrolase
orf02281	385991411	506926559	479314978	COG1574R	amidohydrolase family protein
orf00890	385990273	506925235	479313689	COG0034F	amidophosphoribosyltransferase
orf04164	385992972	506928369	479316770	COG1125E	amino acid ABC transporter ATP-binding protein
orf04162	385992970	506928367	479316768	COG1174E	amino acid ABC transporter permease protein
orf04163	385992971	506928368	479316769	COG1174E	amino acid ABC transporter permease protein
orf04165	385992973	506928370	479316771	COG1732M	amino acid ABC transporter substrate-binding protein
orf02186	385991337	506926470	479314896	COG0531E	amino acid permease
orf03607	385992498	506927828	479316241	COG0531E	amino acid permease
orf01115	385990455	506925445	479313895	COG0147E	aminodeoxychorismate synthase component I
orf00292	385989777	506924665	479313115	-	aminoglycoside 2-N-acetyltransferase
orf04228	385993028	506928432	479316833	COG3231J	aminoglycoside 3'-phosphotransferase
orf03503	385992418	506927732	479316144	COG3173R	aminoglycoside phosphotransferase
orf01576	385990832	506925887	479314319	COG2814G	aminoglycosides/tetracycline-transport integral membrane protein
orf00883	385990266	506925227	479313681	COG1362E	aminopeptidase
orf02743	385991782	506926999	479315414	COG0308E	aminopeptidase N
orf03694	385992572	506927914	479316322	COG0161H	aminotransferase
orf00087	385989600	506924466	479312915	COG1168E	aminotransferase
orf00946	385990320	506925287	479313741	COG0436E	aminotransferase
orf02472	385991575	506926748	479315167	COG0079E	aminotransferase
orf03225	385992179	506927463	479315881	COG0004P	ammonium-transport integral membrane protein Amt
orf02785	385991815	506927040	479315454	COG0318I	AMP-binding domain protein
orf01785	385991008	506926083	479314520	COG0147E	anthranilate synthase component I
orf00564	385990011	506924924	479313379	COG1366T	anti-anti-sigma factor
orf01038	385990395	506925375	479313826	-	anti-anti-sigma factor
orf02099	385991271	506926384	479314818	COG1366T	anti-anti-sigma factor
orf01529	385990789	506925838	479314273	COG1366T	anti-anti-sigma factor RsfA
orf04086	385992902	506928293	479316693	COG1366T	anti-anti-sigma factor RsfB
orf02976	385991975	506927226	479315642	COG1131V	antibiotic ABC transporter ATP-binding protein
orf01633	385990878	506925938	479314368	COG1131V	antibiotic ABC transporter ATP-binding protein
orf01632	385990877	506925937	479314367	COG0842V	antibiotic ABC transporter permease
orf02975	385991974	506927225	479315641	-	antibiotic ABC transporter permease protein
orf02974	385991973	506927224	479315640	-	antibiotic ABC transporter permease protein
orf02632	385991702	506926901	479315319	-	antigen Cfp2
orf00631	385990067	506924989	479313446	COG3324R	antigen Cfp30B
orf03317	385992258	506927555	479315972	-	antigen Cfp6
orf02258	385991389	506926537	479314957	COG0071O	antigen Hsp20
orf03176	385992137	506927419	479315836	COG2335M	antigen Mpt70
orf03643	385992530	506927864	479316276	COG2172T	anti-sigma factor RsbW
orf01371	385990656	506925687	479314124	-	anti-sigma factor RseA
orf00479	385989944	506924847	479313300	COG5343S	anti-sigma factor RskA
orf00807	385990207	506925158	479313611	COG5662K	anti-sigma factor RslA
orf04154	385992964	506928360	479316761	-	antitoxin
orf02142	385991306	506926426	479314857	-	antitoxin MazE5
orf02898	385991915	506927151	479315568	COG0537F	AP-4-A phosphorylase
orf02506	385991604	506926780	479315200	COG0815M	apolipoprotein N-acyltransferase
orf04204	385993005	506928408	479316807	-	arabinosyl transferase A
orf04205	385993006	506928409	479316808	-	arabinosyl transferase B
orf04203	385993004	506928407	479316806	-	arabinosyl transferase C
orf03405	385992337	506927636	479316054	COG2207K	AraC family transcription regulator
orf04246	385993044	506928448	479316848	COG2207K	AraC family transcription regulator
orf04140	385992953	506928345	479316748	COG2207K	AraC family transcription regulator
orf03097	385992075	506927347	479315759	COG5586S	arginine and alanine rich protein
orf01111	385990451	506925441	479313891	COG2235E	arginine deiminase
orf01839	385991055	506926134	479314568	COG1438K	arginine repressor
orf01677	385990917	506925980	479314406	COG1703E	arginine/ornithine transport system ATPase
orf01841	385991057	506926136	479314570	COG0165E	argininosuccinate lyase
orf01840	385991056	506926135	479314569	COG0137E	argininosuccinate synthase
orf01447	385990721	506925760	479314195	COG0018J	arginyl-tRNA synthetase
orf02931	385991942	506927183	479315598	COG0798P	arsenical resistance protein/arsenate reductase
orf02422	385991527	506926698	479315116	COG0003D	arsenite-transporting ATPase
orf04149	385992960	506928355	479316756	COG0640K	ArsR family transcriptional regulator
orf02930	385991941	506927182	479315597	COG0640K	ArsR family transcriptional regulator
orf00355	385989833	506924727	479313180	COG0607P	ArsR family transcriptional regulator
orf00630	385990066	506924988	479313445	COG3832S	ArsR family transcriptional regulator
orf02928	385991939	506927180	479315595	COG0640K	ArsR family transcriptional regulator
orf03961	385992793	506928168	479316570	COG2162Q	arylamine N-acetyltransferase
orf01898	385991110	506926195	479314626	COG1878R	arylformamidase
orf00781	385990184	506925133	479313586	COG3119P	arylsulfatase
orf03371	385992306	506927604	479316021	COG1309K	AsnC family transcriptional regulator
orf03073	385992052	506927322	479315735	COG1522K	AsnC family transcriptional regulator
orf00241	385989729	506924614	479313065	COG3172H	asnC-family transcriptional regulator
orf00367	385989845	506924739	479313192	COG0436E	aspartate aminotransferase
orf03958	385992792	506928167	479316569	COG0436E	aspartate aminotransferase
orf01545	385990803	506925856	479314288	COG0540F	aspartate carbamoyltransferase catalytic subunit
orf04109	385992926	506928316	479316717	COG0527E	aspartate kinase
orf04108	385992925	506928315	479316716	COG0136E	aspartate-semialdehyde dehydrogenase
orf03322	385992263	506927560	479315977	COG0064J	aspartyl/glutamyl-tRNA amidotransferase subunit B
orf02855	385991875	506927109	479315524	COG0173J	aspartyl-tRNA synthetase
orf01035	385990392	506925372	479313823	COG3285L	ATP dependent DNA ligase
orf02355	385991469	506926632	479315046	COG0040E	ATP phosphoribosyltransferase
orf02790	385991820	506927045	479315459	COG0433R	ATPase
orf02222	385991364	506926504	479314931	COG1373R	ATPase
orf03795	385992655	506928012	479316416	COG0802R	ATPase
orf00652	385990088	506925009	479313466	COG1373R	ATPase
orf04280	385993069	506928478	479316878	COG0455D	ATPase
orf00470	385989935	506924838	479313291	COG0464O	ATPase
orf03651	385992537	506927871	479316283	COG1373R	ATPase
orf03516	385992430	506927744	479316156	COG1373R	ATPase
orf03993	385992823	506928199	479316602	COG0542O	ATP-dependent Clp protease ATP-binding subunit ClpC
orf02735	385991775	506926992	479315407	COG0740O	ATP-dependent Clp protease proteolytic subunit
orf02736	385991776	506926993	479315408	COG0740O	ATP-dependent Clp protease proteolytic subunit
orf00417	385989889	506924786	479313238	COG0542O	ATP-dependent Clp protease, ATP-binding subunit ClpB
orf02326	385991445	506926601	479315018	COG4581L	ATP-dependent DNA helicase HelY
orf01048	385990400	506925385	479313835	COG0210L	ATP-dependent DNA helicase II
orf03285	385992229	506927522	479315939	COG1200L	ATP-dependent DNA helicase RecG
orf03383	385992317	506927616	479316033	COG1793L	ATP-dependent DNA ligase
orf04135	385992948	506928340	479316742	COG1793L	ATP-dependent DNA ligase
orf01490	385990757	506925800	479314237	COG1199K	ATP-dependent helicase DinG
orf02732	385991772	506926989	479315404	COG1219O	ATP-dependent protease ATP-binding subunit ClpX
orf01403	385990682	506925719	479314156	COG0513L	ATP-dependent RNA helicase DeaD
orf03560	385992459	506927784	479316195	COG0513L	ATP-dependent RNA helicase RhlE
orf03538	385992444	506927764	479316176	-	bacteriocin biosynthesis cyclodehydratase domain-containing protein
orf02068	385991245	506926354	479314791	COG2193P	bacterioferritin
orf01441	385990716	506925754	479314189	COG1959K	BadM/Rrf2 family transcriptional regulator
orf00612	385990052	506924970	479313427	COG2890J	benzoquinone methyltransferase
orf01438	385990713	506925751	479314186	COG0288P	beta-carbonic anhydrase
orf00212	385989704	506924587	479313038	COG1472G	beta-glucosidase
orf02299	385991422	506926575	479314992	COG2367V	beta-lactamase
orf01532	385990791	506925841	479314276	COG1680V	beta-lactamase
orf01036	385990393	506925373	479313824	COG0179Q	bifunctional 2-hydroxyhepta-2,4-diene-1,7-dioate isomerase/cyclase/dehydrase
orf01581	385990837	506925892	479314325	COG0108H	bifunctional 3,4-dihydroxy-2-butanone 4-phosphate synthase/GTP cyclohydrolase II protein
orf00852	385990241	506925198	479313654	COG0405E	bifunctional acylase
orf00285	385989769	506924657	479313108	COG2087H	bifunctional cobalamin biosynthesis protein
orf02958	385991958	506927208	479315625	COG1985H	bifunctional enzyme riboflavin biosynthesis protein RibD
orf04081	385992897	506928288	479316688	COG0744M	bifunctional membrane-associated penicillin-binding protein 1A/1B PonA2
orf00607	385990047	506924965	479313422	COG1165H	bifunctional menaquinone biosynthesis protein
orf00105	385989616	506924483	479312934	COG0775F	bifunctional nucleosidase mtn
orf01835	385991051	506926130	479314564	COG1364E	bifunctional ornithine acetyltransferase/N-acetylglutamate synthase protein
orf01557	385990814	506925868	479314300	COG0452H	bifunctional phosphopantothenoylcysteine decarboxylase/phosphopantothenate synthase
orf01058	385990408	506925393	479313844	COG0138F	bifunctional purine biosynthesis protein
orf01544	385990802	506925854	479314287	COG2065F	bifunctional pyrimidine regulatory protein PyrR uracil phosphoribosyltransferase
orf03080	385992059	506927329	479315742	COG0196H	bifunctional riboflavin kinase/FMN adenylyltransferase
orf02469	385991572	506926745	479315164	COG0406G	bifunctional RNase H/acid phosphatase
orf01440	385990715	506925753	479314188	COG2895P	bifunctional sulfate adenylyltransferase subunit 1/adenylylsulfate kinase protein
orf02758	385991794	506927014	479315429	COG0560E	bifunctional transmembrane phospholipid biosynthesis enzyme PlsC
orf04218	385993019	506928422	479316822	COG1216R	bifunctional udp-galactofuranosyl transferase
orf01907	385991115	506926202	479314633	COG0439I	biotin carboxylase-like protein
orf01766	385990989	506926063	479314500	COG0502H	biotin synthase
orf02774	385991805	506927029	479315444	COG0508C	branched-chain alpha-keto acid dehydrogenase subunit E2
orf02448	385991552	506926725	479315143	COG0115E	branched-chain amino acid aminotransferase
orf02929	385991940	506927181	479315596	COG0346E	cadmium inducible protein CadI
orf03390	385992324	506927623	479316041	COG0239D	camphor resistance protein CrcB1
orf03391	385992325	506927624	479316042	COG0239D	camphor resistance protein CrcB2
orf01549	385990807	506925860	479314292	COG0458E	carbamoyl phosphate synthase large subunit
orf01548	385990806	506925859	479314291	COG0505E	carbamoyl phosphate synthase small subunit
orf02440	385991544	506926717	479315135	COG0524G	carbohydrate kinase CbhK
orf00406	385989880	506924775	479313227	COG1529C	carbon monoxide dehydrogenase large subunit
orf00408	385989882	506924777	479313229	COG1319C	carbon monoxide dehydrogenase medium subunit
orf00407	385989881	506924776	479313228	COG2080C	carbon monoxide dehydrogenase small subunit
orf03384	385992318	506927617	479316034	COG1966T	carbon starvation protein A
orf03985	385992815	506928192	479316593	COG0288P	carbonic anhydrase
orf00468	385989933	506924836	479313288	COG2170S	carboxylate-amine ligase
orf02761	385991796	506927017	479315432	COG0657I	carboxylesterase LipQ
orf02274	385991403	506926552	479314971	COG2272I	carboxylesterase LipT
orf02283	385991413	506926561	479314980	COG0412Q	carboxymethylenebutenolidase
orf01721	385990950	506926018	479314442	COG2128S	carboxymuconolactone decarboxylase
orf02104	385991275	506926389	479314823	COG0376P	catalase-peroxidase
orf01884	385991097	506926181	479314612	COG4122R	catechol-O-methyltransferase
orf02251	385991382	506926530	479314950	COG0053P	cation efflux system protein
orf00106	385989617	506924484	479312935	COG2217P	cation transporter P-type ATPase A
orf01783	385991006	506926081	479314518	COG0387P	cation/proton antiporter
orf00115	385989625	506924495	479312947	COG2217P	cation-transporter P-type atpase B
orf00122	385989628	506924501	479312952	COG0474P	cation-transporting ATPase
orf02529	385991624	506926805	479315225	COG2134I	CDP-diacylglycerol pyrophosphatase
orf03038	385992024	506927285	479315702	COG0558I	CDP-diacylglycerol--glycerol-3-phosphate 3-phosphatidyltransferase
orf02010	385991193	506926300	479314737	COG0558I	CDP-diacylglycerol--glycerol-3-phosphate 3-phosphatidyltransferase
orf03428	385992356	506927658	479316075	COG2884D	cell division ATP-binding protein
orf02454	385991558	506926731	479315149	COG1090R	cell division inhibitor Cdi
orf00024	385989552	506924408	479312853	COG0772D	cell division protein
orf04006	385992836	506928212	479316615	COG0465O	cell division protein FtsH
orf02389	385991496	506926666	479315081	COG1589M	cell division protein FtsQ
orf02392	385991499	506926669	479315084	COG0772D	cell division protein FtsW
orf03427	385992355	506927657	479316074	COG2177D	cell division protein FtsX
orf02388	385991495	506926665	479315080	COG0206D	cell division protein FtsZ
orf02404	385991511	506926681	479315097	COG2001S	cell division protein MraZ
orf02385	385991492	506926662	479315077	COG1799S	cell division protein sepF
orf04248	385993046	506928450	479316850	-	cell division protein, Z-ring complex Ib
orf03172	385992135	506927416	479315833	COG2335M	cell surface lipoprotein Mpt83
orf00074	385989590	506924453	479312898	COG5297G	cellulase
orf01215	385990532	506925542	479313984	-	cellulase CelA2b
orf02015	385991198	506926305	479314742	COG1716T	Chain A, Pknb-Phosphorylated Rv1827
orf00594	385990037	506924953	479313409	-	Chain A, Solution Structure Of the member Of The Duf3349 Superfamily
orf00384	385989859	506924754	479313207	COG0484O	chaperone DnaJ1
orf00382	385989857	506924752	479313205	COG0443O	chaperone DnaK
orf00383	385989858	506924753	479313206	COG0576O	chaperone GrpE
orf02629	385991699	506926898	479315316	COG0484O	chaperone protein DnaJ2
orf02077	385991254	506926363	479314800	COG1605E	chorismate mutase
orf02824	385991847	506927077	479315491	COG0082E	chorismate synthase
orf00001	385989535	506924387	479312834	COG0593L	chromosomal replication initiator protein
orf04343	385993120	506928535	479316937	COG1475K	chromosome partitioning protein
orf04344	385993121	506928536	479316938	COG1192D	chromosome partitioning protein
orf02195	385991343	506926478	479314905	COG0583K	chromosome replication initiation inhibitor protein
orf02778	385991808	506927033	479315447	COG2301G	citrate lyase subunit beta
orf03397	385992330	506927629	479316048	COG2301G	citrate lyase subunit beta
orf01265	385990570	506925586	479314027	COG0372C	citrate synthase
orf00988	385990355	506925328	479313778	COG0372C	citrate synthase I
orf00981	385990348	506925321	479313769	COG0372C	citrate synthase II
orf03144	385992112	506927390	479315806	COG2109H	cob(I)yrinic acid a,c-diamide adenosyltransferase
orf01470	385990741	506925782	479314219	COG2096S	cob(I)yrinic acid a,c-diamide adenosyltransferase
orf02446	385991550	506926723	479315141	COG0368H	cobalamin synthase
orf02573	385991657	506926847	479315264	COG1123R	cobalt ABC transporter ATP-binding protein
orf02572	385991656	506926846	479315263	COG0619P	cobalt transport protein
orf02301	385991424	506926577	479314994	COG2099H	cobalt-precorrin-6x reductase
orf02294	385991419	506926571	479314989	COG0155P	CobG-related protein
orf00286	385989770	506924658	479313109	COG1492H	cobyric acid synthase
orf04114	385992930	506928320	479316721	COG3442R	cobyric acid synthase
orf03143	385992111	506927389	479315805	COG1797H	cobyrinic acid a,c-diamide synthase
orf00762	385990169	506925115	479313567	COG0535R	coenzyme pqq synthesis protein E
orf04224	385993024	506928428	479316829	COG0561R	cof-like hydrolase
orf01860	385991078	506926159	479314591	-	coiled-coil structural protein
orf02680	385991737	506926944	479315360	COG1555L	competence protein ComEA helix-hairpin-helix repeat region
orf02678	385991736	506926943	479315359	COG0658R	competence protein ComEC
orf01798	385991019	506926095	479314531	COG4987C	component linked with the assembly of cytochrome' ABC transporter ATP-binding protein CydC
orf01799	385991020	506926096	479314532	COG4988C	component linked with the assembly of cytochrome' ABC transporter ATP-binding protein CydD
orf03825	385992673	506928043	479316437	COG5178A	conserved alanine and proline rich protein
orf01197	385990519	506925523	479313968	COG2755E	conserved exported protein
orf03536	385992442	506927762	479316174	COG3480T	conserved secreted protein
orf01073	385990418	506925405	479313854	COG1937S	copper-sensing transcriptional repressor CsoR
orf02645	385991713	506926914	479315332	COG0635H	coproporphyrinogen III oxidase
orf01389	385990672	506925705	479314142	COG0598P	CorA family transport protein
orf00764	385990171	506925117	479313569	COG1402R	creatinine amidohydrolase, mycofactocin system protein
orf03113	385992086	506927362	479315778	-	CRISPR type III-a/mtube-associated protein csm2
orf03114	385992087	506927363	479315779	COG1353R	CRISPR-associated protein cas10/csm1, subtype III-a/mtube
orf03112	385992085	506927361	479315777	COG1337L	CRISPR-associated RAMP protein
orf01901	385991113	506926198	479314629	COG1414K	Crp family transcriptional regulator
orf01853	385991071	506926152	479314584	COG0664T	Crp/Fnr family transcriptional regulator
orf04073	385992890	506928280	479316681	COG0664T	Crp/Fnr family transcriptional regulator
orf00680	385990103	506925033	479313488	COG1085C	C-terminal truncated galactose-1-phosphate uridylyltransferase
orf01916	385991123	506926211	479314641	COG1680V	C-terminal truncated penicillin-binding protein
orf03754	385992615	506927972	479316377	COG0142H	C-terminal truncated polyprenyl synthetase IdsB
orf00658	385990091	506925014	479313471	COG0642T	C-terminal truncated two component system sensor kinase
orf01879	385991093	506926176	479314608	COG0504F	CTP synthetase
orf04126	385992941	506928332	479316733	-	cutinase Cut5b
orf02192	385991342	506926476	479314903	-	cutinase precursor Cfp21
orf03839	385992686	506928056	479316450	-	cutinase precursor Cut4
orf00116	385989626	506924496	479312948	-	cyclic nucleotide-binding protein
orf00482	385989947	506924850	479313303	COG2230M	cyclopropane-fatty-acyl-phospholipid synthase
orf03763	385992624	506927981	479316387	COG2230M	cyclopropane-fatty-acyl-phospholipid synthase 1
orf00550	385990000	506924911	479313366	COG2230M	cyclopropane-fatty-acyl-phospholipid synthase 2
orf01201	385990523	506925527	479313972	COG0626E	cystathionine gamma-synthase
orf01640	385990884	506925944	479314374	COG0520E	cysteine desulfurase Csd
orf03344	385992280	506927578	479315994	COG1104E	cysteine desulfurase IscS
orf03640	385992527	506927861	479316273	COG2166R	cysteine desulfuration protein SufE
orf01497	385990762	506925807	479314244	COG0031E	cysteine synthase
orf02585	385991665	506926857	479315274	COG0031E	cysteine synthase
orf00935	385990310	506925277	479313732	COG0031E	cysteine synthase A
orf04083	385992899	506928290	479316690	COG0031E	cysteine synthase/cystathionine beta-synthase family protein
orf01199	385990521	506925525	479313970	COG0031E	cysteine synthase/cystathionine beta-synthase family protein
orf03976	385992807	506928183	479316585	COG0215J	cysteinyl-tRNA synthetase
orf02366	385991477	506926643	479315057	COG0215J	cysteinyl-tRNA synthetase
orf04158	385992966	506928363	479316764	COG0590F	cytidine and deoxycytidylate deaminase family protein
orf03674	385992559	506927894	479316306	COG0295F	cytidine deaminase
orf02619	385991693	506926890	479315307	-	cytidine deaminase
orf01894	385991106	506926191	479314622	COG0283F	cytidylate kinase
orf00578	385990024	506924937	479313393	COG0755O	cytochrome C biogenesis protein
orf00576	385990022	506924935	479313391	COG0785O	cytochrome C biogenesis protein
orf02432	385991536	506926709	479315127	COG2010C	cytochrome c family protein
orf03363	385992299	506927597	479316013	COG0843C	cytochrome c oxidase subunit I
orf02438	385991542	506926715	479315133	COG1622C	cytochrome c oxidase subunit II
orf02431	385991535	506926708	479315126	COG1845C	cytochrome c oxidase subunit III
orf01801	385991022	506926098	479314534	COG1271C	cytochrome d ubiquinol oxidase subunit I
orf01800	385991021	506926097	479314533	COG1294C	cytochrome d ubiquinol oxidase subunit II
orf02519	385991615	506926795	479315214	COG2124Q	cytochrome p450 121
orf00845	385990234	506925191	479313647	COG2124Q	cytochrome P450 123
orf02511	385991608	506926785	479315206	COG2124Q	cytochrome p450 124 CYP124
orf00857	385990246	506925203	479313659	COG2124Q	cytochrome P450 126
orf02513	385991610	506926787	479315208	COG2124Q	cytochrome p450 128 CYP128
orf01560	385990817	506925871	479314303	COG2124Q	cytochrome p450 132 CYP132
orf00357	385989835	506924729	479313182	COG2124Q	cytochrome P450 135A1
orf00620	385990060	506924978	479313436	COG2124Q	cytochrome P450 135B1
orf03380	385992314	506927613	479316030	COG2124Q	cytochrome p450 136 CYP136
orf04084	385992900	506928291	479316691	COG2124Q	cytochrome p450 137 CYP137
orf00158	385989655	506924533	479312983	COG2124Q	cytochrome P450 138
orf01848	385991064	506926143	479314577	COG2124Q	cytochrome P450 139 CYP139
orf02072	385991249	506926358	479314795	COG2124Q	cytochrome p450 140 CYP140
orf03446	385992370	506927677	479316094	COG2124Q	cytochrome p450 141 CYP141
orf01972	385991161	506926260	479314702	COG2124Q	cytochrome p450 143 CYP143
orf01964	385991154	506926253	479314694	COG2124Q	cytochrome p450 144 CYP144
orf00843	385990232	506925189	479313645	COG2124Q	cytochrome P450 51
orf03907	385992745	506928120	479316520	COG2124Q	cytochrome p450 monooxygenase 142 CYP142
orf01874	385991088	506926171	479314603	COG1189J	cytotoxin/hemolysin
orf03307	385992250	506927545	479315962	COG0111E	D-3-phosphoglycerate dehydrogenase
orf03286	385992230	506927523	479315940	COG1461R	DAK2 domain-containing protein
orf03293	385992236	506927530	479315947	COG1181M	D-alanyl-alanine synthetase A
orf04020	385992848	506928229	479316630	COG2027M	D-alanyl-D-alanine carboxypeptidase
orf00131	385989634	506924510	479312960	COG2605R	D-alpha-D-heptose-7-phosphate kinase
orf02100	385991272	506926385	479314819	COG0665E	D-amino acid oxidase
orf03242	385992194	506927480	479315898	COG1131V	daunorubicin-dim ABC transporter ATP-binding protein DrrA
orf03243	385992195	506927481	479315899	-	daunorubicin-dim ABC transporter permease protein DrrB
orf03244	385992196	506927482	479315900	COG0842V	daunorubicin-dim ABC transporter permease protein DrrC
orf04044	385992867	506928252	479316653	COG1205R	DeaD/DeaH box family ATP-dependent RNA helicase
orf02346	385991461	506926623	479315037	-	deamidase
orf00910	385990291	506925256	479313710	COG0590F	deaminase
orf01750	385990976	506926047	479314471	-	deazaflavin-dependent nitroreductase
orf02063	385991240	506926349	479314785	-	deazaflavin-dependent nitroreductase
orf00572	385990018	506924931	479313387	-	deazaflavin-dependent nitroreductase
orf01412	385990691	506925728	479314163	-	deazaflavin-dependent nitroreductase
orf01774	385990997	506926072	479314509	-	deazaflavin-dependent nitroreductase
orf03513	385992427	506927742	479316154	-	deazaflavin-dependent nitroreductase
orf03940	385992774	506928149	479316551	-	deazaflavin-dependent nitroreductase Ddn
orf02683	385991739	506926947	479315363	COG1307S	DegV family EDD domain-containing protein
orf03760	385992621	506927978	479316384	COG2030I	dehydrogenase
orf00929	385990305	506925271	479313727	COG1071C	dehydrogenase
orf00766	385990173	506925119	479313571	COG2303E	dehydrogenase
orf00335	385989813	506924707	479313160	COG1028Q	dehydrogenase/reductase
orf00361	385989839	506924733	479313186	COG0446R	dehydrogenase/reductase
orf00474	385989939	506924842	479313295	COG1028Q	dehydrogenase/reductase
orf00848	385990237	506925194	479313650	COG1028Q	dehydrogenase/reductase
orf01331	385990625	506925651	479314089	COG1012C	delta-1-pyrroline-5-carboxylate dehydrogenase
orf00560	385990008	506924920	479313375	COG0113H	delta-aminolevulinic acid dehydratase
orf03387	385992321	506927620	479316038	COG3226S	DeoR family transcriptional regulator
orf00352	385989830	506924724	479313177	COG0717F	deoxycytidine triphosphate deaminase
orf02597	385991674	506926868	479315284	COG0232F	deoxyguanosinetriphosphate triphosphohydrolase-like protein
orf01118	385990458	506925448	479313898	COG0084L	deoxyribonuclease
orf00519	385989974	506924884	479313336	COG0274F	deoxyribose-phosphate aldolase
orf02986	385991984	506927235	479315651	COG0756F	deoxyuridine 5'-triphosphate nucleotidohydrolase
orf01809	385991030	506926106	479314542	COG2320S	dephospho-CoA kinase/unknown domain fusion protein
orf01538	385990796	506925847	479314280	-	desaturase-related protein
orf00250	385989738	506924623	479313074	COG4908R	diacylglycerol acyltransferase
orf03410	385992342	506927641	479316059	COG4908R	diacylglycerol acyltransferase
orf03740	385992607	506927958	479316366	-	diacylglycerol acyltransferase
orf00987	385990354	506925327	479313777	-	diacylglycerol acyltransferase
orf02526	385991621	506926801	479315222	-	diacylglycerol acyltransferase
orf04145	385992956	506928350	479316752	-	diacylglycerol acyltransferase
orf02759	385991795	506927015	479315430	-	diacylglycerol acyltransferase
orf03864	385992707	506928081	479316476	COG4908R	diacylglycerol acyltransferase
orf02497	385991596	506926771	479315191	COG1597I	diacylglycerol kinase
orf01448	385990722	506925761	479314196	COG0019E	diaminopimelate decarboxylase
orf03013	385992006	506927264	479315681	COG0253E	diaminopimelate epimerase
orf03860	385992704	506928077	479316472	COG2814G	dicarboxylic acid transport integral membrane protein KgtP
orf01516	385990778	506925825	479314260	COG2200T	diguanylate cyclase (GGDEF) domain-containing protein
orf02639	385991708	506926908	479315326	COG1020Q	dihydroaeruginoic acid synthetase
orf01023	385990380	506925360	479313811	COG3804S	dihydrodipicolinate reductase
orf01178	385990503	506925507	479313952	COG3804S	dihydrodipicolinate reductase
orf03068	385992047	506927316	479315729	COG0289E	dihydrodipicolinate reductase
orf03045	385992031	506927292	479315709	COG0329E	dihydrodipicolinate synthase
orf03056	385992038	506927305	479315719	COG0262H	dihydrofolate reductase
orf02453	385991557	506926730	479315148	COG0508C	dihydrolipoamide acetyltransferase
orf00501	385989961	506924866	479313319	COG1249C	dihydrolipoamide dehydrogenase
orf04003	385992833	506928209	479316612	COG1539H	dihydroneopterin aldolase
orf01546	385990804	506925857	479314289	COG0044F	dihydroorotase
orf02376	385991485	506926653	479315068	COG0167F	dihydroorotate dehydrogenase 2
orf01356	385990642	506925672	479314109	COG0294H	dihydropteroate synthase
orf04004	385992834	506928210	479316613	COG0294H	dihydropteroate synthase
orf00216	385989707	506924591	479313042	COG0129E	dihydroxy-acid dehydratase
orf01120	385990460	506925450	479313900	COG0030J	dimethyladenosine transferase
orf00720	385990138	506925072	479313526	COG3670Q	dioxygenase
orf01007	385990369	506925347	479313797	COG3670Q	dioxygenase
orf01762	385990986	506926059	479314483	COG0132H	dithiobiotin synthetase
orf01358	385990644	506925674	479314111	-	DivIVA family protein
orf02383	385991491	506926660	479315075	COG3599D	DivIVA family protein Wag31
orf00008	385989542	506924394	479312839	COG0188L	DNA gyrase subunit A
orf00007	385989541	506924393	479312838	COG0187L	DNA gyrase subunit B
orf00949	385990323	506925290	479313743	COG1061K	DNA helicase
orf03983	385992813	506928189	479316591	COG1623R	DNA integrity scanning protein DisA
orf04134	385992947	506928339	479316741	COG3285L	DNA ligase LigD
orf03619	385992508	506927840	479316253	COG0827L	DNA methylase
orf01807	385991028	506926104	479314540	COG0749L	DNA polymerase I
orf02677	385991735	506926942	479315358	COG1466L	DNA polymerase III delta subunit
orf01737	385990964	506926034	479314457	COG0587L	DNA polymerase III subunit alpha
orf04039	385992863	506928247	479316648	COG0470L	DNA polymerase III subunit delta'
orf04111	385992928	506928318	479316719	COG0847L	DNA polymerase III subunit epsilon
orf04122	385992938	506928328	479316729	COG2812L	DNA polymerase III subunits gamma and tau
orf01727	385990955	506926024	479314448	COG0389L	DNA polymerase IV
orf03377	385992311	506927610	479316027	COG0389L	DNA polymerase IV
orf00301	385989783	506924672	479313121	COG3285L	DNA polymerase LigD
orf00004	385989538	506924390	479312835	COG0592L	DNA polymerase subunit III beta
orf02596	385991673	506926867	479315283	COG0358L	DNA primase
orf03201	385992156	506927439	479315857	COG0758L	DNA protecting protein DprA
orf03024	385992016	506927275	479315691	COG0468L	DNA recombination protein RecA
orf03982	385992812	506928188	479316590	COG1066O	DNA repair protein RadA
orf01876	385991090	506926173	479314605	COG0497L	DNA repair protein RecN
orf02616	385991690	506926887	479315304	COG1381L	DNA repair protein RecO
orf00005	385989539	506924391	479312836	COG1195L	DNA replication and repair protein
orf04041	385992865	506928249	479316650	COG0550L	DNA topoisomerase I
orf01359	385990645	506925675	479314112	COG2818L	DNA-3-methyladenine glycosidase I
orf03298	385992241	506927535	479315952	COG0776L	DNA-binding protein hupB
orf04171	385992978	506928376	479316777	COG0745T	DNA-binding response regulator
orf03843	385992690	506928060	479316454	COG0202K	DNA-directed RNA polymerase subunit alpha
orf00732	385990144	506925086	479313539	COG0085K	DNA-directed RNA polymerase subunit beta
orf00733	385990145	506925087	479313540	COG0086K	DNA-directed RNA polymerase subunit beta'
orf01556	385990813	506925867	479314299	COG1758K	DNA-directed RNA polymerase subunit omega
orf00245	385989733	506924618	479313069	COG2030I	double hotdog hydratase
orf04132	385992945	506928337	479316738	COG1752R	drug:H+ antiporter-2 (14 Spanner) (DHA2) family drug resistance MFS transporter
orf01510	385990774	506925820	479314256	COG1132V	drugs ABC transporter ATP-binding protein
orf01426	385990702	506925740	479314175	COG1132V	drugs ABC transporter ATP-binding protein
orf01425	385990701	506925739	479314174	COG1132V	drugs ABC transporter ATP-binding protein
orf00222	385989711	506924596	479313047	COG1132V	drugs-transport transmembrane ATP-binding protein ABC transporter
orf01885	385991098	506926182	479314613	COG1113E	D-serine/alanine/glycine transporter protein CycA
orf03850	385992696	506928068	479316462	COG1898M	dTDP-4-dehydrorhamnose 3,5-epimerase
orf03622	385992511	506927843	479316255	COG1091M	dTDP-4-dehydrorhamnose reductase
orf03849	385992695	506928067	479316461	COG1088M	dTDP-glucose-4,6-dehydratase
orf03853	385992698	506928071	479316464	COG0451M	dTDP-glucose-4,6-dehydratase-related protein
orf02092	385991264	506926377	479314811	COG1490J	D-tyrosyl-tRNA(Tyr) deacylase
orf00800	385990200	506925151	479313604	COG1070G	D-xylulose kinase
orf00882	385990265	506925226	479313680	COG2837P	dyp-type peroxidase
orf03141	385992109	506927387	479315803	COG2814G	efflux protein
orf03347	385992283	506927581	479315997	COG2025C	electron transfer flavoprotein subunit alpha
orf03348	385992284	506927582	479315998	COG2086C	electron transfer flavoprotein subunit beta
orf03947	385992781	506928156	479316558	COG3239I	electron transfer protein FdxB
orf00138	385989639	506924516	479312966	COG0480J	elongation factor G
orf00752	385990161	506925105	479313557	COG0480J	elongation factor G fusA1
orf02818	385991841	506927071	479315485	COG0231J	elongation factor P
orf03192	385992150	506927432	479315849	COG0264J	elongation factor Ts
orf03203	385992158	506927441	479315859	COG0792L	endonuclease
orf00737	385990147	506925091	479313543	COG0648L	endonuclease IV
orf03654	385992540	506927874	479316286	COG0266L	endonuclease VIII
orf02682	385991738	506926946	479315362	COG4552R	enhanced intracellular survival protein Eis
orf00997	385990362	506925337	479313787	COG1024I	enoyl-CoA hydratase
orf00742	385990152	506925096	479313548	COG1024I	enoyl-CoA hydratase
orf01191	385990514	506925518	479313963	COG1024I	enoyl-CoA hydratase
orf00251	385989739	506924624	479313075	COG1024I	enoyl-CoA hydratase
orf01280	385990581	506925601	479314038	COG1024I	enoyl-CoA hydratase
orf02966	385991966	506927217	479315632	COG1024I	enoyl-CoA hydratase
orf03943	385992777	506928152	479316554	COG1024I	enoyl-CoA hydratase
orf00740	385990150	506925094	479313546	COG1024I	enoyl-CoA hydratase
orf03905	385992743	506928118	479316518	COG1024I	enoyl-CoA hydratase
orf01650	385990894	506925954	479314382	COG1024I	enoyl-CoA hydratase
orf00493	385989956	506924859	479313312	COG1024I	enoyl-CoA hydratase
orf01192	385990515	506925519	479313964	COG1024I	enoyl-CoA hydratase
orf02763	385991797	506927018	479315433	COG1024I	enoyl-CoA hydratase
orf00695	385990116	506925048	479313503	COG1024I	enoyl-CoA hydratase
orf01077	385990421	506925409	479313858	COG1024I	enoyl-CoA hydratase
orf03125	385992094	506927372	479315788	COG1024I	enoyl-CoA hydratase
orf03359	385992295	506927593	479316009	COG1024I	enoyl-CoA hydratase
orf02134	385991299	506926418	479314849	COG1024I	enoyl-CoA hydratase
orf01281	385990582	506925603	479314039	COG1024I	enoyl-CoA hydratase
orf04182	385992986	506928387	479316788	COG1024I	enoyl-CoA hydratase
orf02034	385991215	506926323	479314759	COG0501O	ensor-transducer protein BlaR
orf04010	385992841	506928219	479316620	COG0596R	epoxide hydrolase EphA
orf02137	385991302	506926421	479314852	COG0596R	epoxide hydrolase EphB
orf03511	385992425	506927740	479316152	COG0596R	epoxide hydrolase MesT
orf02257	385991388	506926536	479314956	COG2312R	erythromycin esterase
orf03330	385992270	506927568	479315984	COG4842S	esat-6 like protein EsxQ
orf03830	385992677	506928048	479316442	COG4842S	esat-6 like protein EsxT
orf03831	385992678	506928049	479316443	COG4842S	esat-6 like protein EsxU
orf03873	385992713	506928089	479316484	COG0657I	esterase LipF
orf02525	385991620	506926800	479315221	COG0657I	esterase LipM
orf01593	385990848	506925903	479314336	COG0657I	esterase LipO
orf02739	385991778	506926995	479315410	COG1680V	esterase LipP
orf01198	385990520	506925524	479313969	COG0657I	esterase LipU
orf00246	385989734	506924619	479313070	COG0657I	esterase LipW
orf01970	385991159	506926258	479314700	-	ESX conserved component EccB5
orf04287	385993076	506928485	479316885	COG0464O	ESX-1 secretion system protein EccA1
orf04303	385993089	506928499	479316900	-	ESX-1 secretion system protein EccE1
orf04009	385992840	506928218	479316619	-	ESX-1 secretion-associated protein EspA
orf04008	385992839	506928217	479316618	-	ESX-1 secretion-associated protein EspC
orf04007	385992838	506928216	479316617	-	ESX-1 secretion-associated protein EspD
orf04283	385993072	506928481	479316881	-	ESX-1 secretion-associated protein EspE
orf04284	385993073	506928482	479316882	-	ESX-1 secretion-associated protein EspF
orf04285	385993074	506928483	479316883	-	ESX-1 secretion-associated protein EspG1
orf04286	385993075	506928484	479316884	-	ESX-1 secretion-associated protein EspH
orf04297	385993084	506928495	479316896	-	ESX-1 secretion-associated protein EspJ
orf04301	385993087	506928497	479316898	-	ESX-1 secretion-associated protein EspL
orf04268	385993060	506928467	479316867	-	ESX-1 secretion-associated regulator EspR
orf04313	385993096	506928506	479316907	-	ESX-2 secretion-associated protein EspG2
orf00324	385989804	506924696	479313148	-	ESX-3 secretion system protein EccE3
orf00321	385989801	506924693	479313145	-	ESX-3 secretion-associated protein EspG3
orf03837	385992684	506928054	479316448	-	ESX-4 secretion system protein EccB4
orf01986	385991169	506926274	479314714	COG1223R	ESX-5 secretion system protein EccA5
orf01985	385991168	506926273	479314713	-	ESX-5 secretion system protein EccE5
orf01819	385991037	506926113	479314549	COG0178L	excinuclease ABC subunit A
orf01812	385991032	506926108	479314544	COG0556L	excinuclease ABC subunit B
orf01586	385990842	506925897	479314330	COG0322L	excinuclease ABC subunit C
orf00462	385989928	506924830	479313282	COG0708L	exodeoxyribonuclease III protein
orf00692	385990113	506925045	479313500	COG0507L	exodeoxyribonuclease V subunit alpha
orf00693	385990114	506925046	479313501	COG1074L	exodeoxyribonuclease V subunit beta
orf00694	385990115	506925047	479313502	COG1330L	exodeoxyribonuclease V subunit gamma
orf01237	385990549	506925562	479314004	COG1570L	exodeoxyribonuclease VII large subunit
orf02430	385991534	506926706	479315124	COG0322L	exonuclease, DNA polymerase III, epsilon subunit
orf01137	385990475	506925466	479313915	COG0248F	exopolyphosphatase
orf02306	385991429	506926582	479314999	-	exported or envelope protein
orf03284	385992228	506927521	479315938	-	exported or membrane protein
orf00993	385990358	506925333	479313783	-	exported or membrane protein
orf00964	385990335	506925304	479313756	-	exported protein
orf01666	385990910	506925971	479314397	COG0330O	exported protein
orf01244	385990555	506925569	479314011	-	exported protein
orf00232	385989720	506924605	479313056	-	exported protein
orf01328	385990622	506925648	479314086	-	exported protein
orf00853	385990242	506925199	479313655	COG0627R	exported protein
orf00639	385990075	506924996	479313453	COG3537G	exported protein
orf00566	385990013	506924926	479313381	COG2755E	exported protein
orf01602	385990855	506925910	479314343	COG1376S	exported protein
orf00340	385989818	506924712	479313165	COG3786S	exported protein
orf01096	385990438	506925426	479313876	COG5621R	exported protein
orf00696	385990117	506925049	479313504	-	exported protein
orf00899	385990280	506925244	479313699	-	exported protein
orf00351	385989829	506924723	479313176	-	exported protein NLP/P60 family member
orf04220	385993021	506928424	479316824	-	exported repetitive protein precursor PirG
orf02869	385991888	506927122	479315537	COG0747E	extracellular solute-binding protein
orf03963	385992795	506928171	479316573	COG2514R	extradiol ring-cleavage dioxygenase
orf01460	385990732	506925772	479314209	COG0356C	F0F1 ATP synthase subunit A
orf01464	385990735	506925776	479314213	COG0056C	F0F1 ATP synthase subunit alpha
orf01462	385990733	506925774	479314211	COG0711C	F0F1 ATP synthase subunit B
orf01466	385990737	506925778	479314215	COG0055C	F0F1 ATP synthase subunit beta
orf01463	385990734	506925775	479314212	COG0712C	F0F1 ATP synthase subunit delta
orf01467	385990738	506925779	479314216	COG0355C	F0F1 ATP synthase subunit epsilon
orf01465	385990736	506925777	479314214	COG0224C	F0F1 ATP synthase subunit gamma
orf03616	385992507	506927837	479316250	COG1478S	F420-0--gamma-glutamyl ligase
orf00153	385989650	506924528	479312978	COG2141C	F420-dependent glucose-6-phosphate dehydrogenase
orf00441	385989910	506924809	479313261	COG2141C	F420-dependent glucose-6-phosphate dehydrogenase
orf00865	385990252	506925211	479313668	COG3573R	FAD-binding dehydrogenase
orf03046	385992032	506927293	479315710	COG1351F	FAD-dependent thymidylate synthase
orf00895	385990277	506925240	479313694	-	fatty acid-binding protein-like protein
orf00948	385990322	506925289	479313742	COG1250I	fatty-acid oxidation protein FadB
orf00111	385989622	506924491	479312943	COG0318I	fatty-acid-CoA ligase
orf00192	385989684	506924567	479313018	COG0318I	fatty-acid-CoA ligase
orf00243	385989731	506924616	479313067	COG0318I	fatty-acid-CoA ligase
orf01739	385990966	506926036	479314460	COG1022I	fatty-acid-CoA ligase
orf01740	385990967	506926037	479314461	COG1022I	fatty-acid-CoA ligase FadD11
orf03412	385992344	506927643	479316061	COG0318I	fatty-acid-CoA ligase FadD13
orf00940	385990314	506925281	479313735	-	fatty-acid-CoA ligase FadD16
orf03901	385992740	506928114	479316514	COG0318I	fatty-acid-CoA ligase FadD18
orf00302	385989784	506924673	479313122	COG0318I	fatty-acid-CoA ligase FadD2
orf00603	385990043	506924961	479313417	COG0318I	fatty-acid-CoA ligase FadD8
orf02874	385991893	506927127	479315542	COG1022I	fatty-acid-CoA ligase FadD9
orf00943	385990317	506925284	479313738	COG1804C	fatty-acid-CoA racemase
orf00110	385989621	506924490	479312942	-	fatty-acyl-CoA thioesterase type III FcoT
orf02221	385991363	506926503	479314930	COG1146C	ferredoxin FdxA
orf01322	385990616	506925642	479314080	COG1146C	ferredoxin FdxC
orf02729	385991770	506926987	479315402	COG0674C	ferredoxin oxidoreductase subunit alpha
orf00756	385990165	506925109	479313561	COG1251C	ferredoxin reductase
orf02061	385991238	506926347	479314783	COG1251C	ferredoxin reductase
orf04279	385993068	506928477	479316877	COG0069E	ferredoxin-dependent glutamate synthase [NADPH] large subunit
orf03432	385992360	506927662	479316079	COG0493E	ferredoxin--NADP reductase
orf02105	385991276	506926390	479314824	COG0735P	ferric uptake regulation protein FurA
orf02613	385991687	506926884	479315301	COG0735P	ferric uptake regulation protein FurB
orf04254	385993052	506928456	479316856	COG1528P	ferritin family protein
orf01664	385990907	506925968	479314396	COG0276H	ferrochelatase
orf02650	385991718	506926919	479315337	COG2138S	ferrochelatase Che1
orf01638	385990882	506925942	479314372	COG0719O	Fe-S cluster assembly protein SufD
orf00027	385989555	506924411	479312856	COG1716T	FHA domain-containing protein FhaA
orf00026	385989554	506924410	479312855	COG1716T	FHA domain-containing protein FhaB
orf03263	385992213	506927500	479315918	-	FkbM family methyltransferase
orf01698	385990932	506925999	479314423	-	FkbM family methyltransferase
orf03505	385992420	506927734	479316146	COG1231E	flavin-containing amine oxidase
orf02004	385991188	506926295	479314732	COG1053C	flavoprotein
orf03660	385992546	506927880	479316292	COG1249C	flavoprotein disulfide reductase
orf01573	385990829	506925884	479314316	COG0144J	Fmu protein
orf01318	385990612	506925638	479314076	COG1060H	FO synthase
orf00893	385990275	506925238	479313692	COG0354R	folate-binding protein YgfZ
orf02720	385991764	506926980	479315396	COG0285H	folylpolyglutamate synthase
orf03231	385992183	506927468	479315886	COG0266L	formamidopyrimidine-DNA glycosylase
orf02740	385991779	506926996	479315411	COG0266L	formamidopyrimidine-DNA glycosylase
orf01041	385990397	506925378	479313828	COG0266L	formamidopyrimidine-DNA-glycosylase
orf03204	385992159	506927442	479315860	COG1526C	formate dehydrogenase accessory protein
orf00100	385989612	506924479	479312930	COG3261C	formate hydrogenase
orf00097	385989609	506924476	479312926	COG0650C	formate hydrogenlyase
orf03274	385992220	506927511	479315928	COG0788F	formyltetrahydrofolate deformylase
orf01227	385990541	506925553	479313994	COG1494G	fructose 1,6-bisphosphatase II
orf00396	385989870	506924765	479313217	COG0191G	fructose-bisphosphate aldolase
orf00315	385989798	506924688	479313140	COG1674D	FtsK/SpoIIIE family protein
orf04290	385993079	506928488	479316888	COG1674D	ftsk/spoiiie family protein
orf03833	385992680	506928051	479316445	COG1674D	ftsk/SpoIIIE family protein
orf01971	385991160	506926259	479314701	COG1674D	FtsK/SpoIIIE family protein
orf01697	385990931	506925998	479314422	COG0451M	fucose synthetase
orf01226	385990540	506925551	479313993	COG0114C	fumarate hydratase
orf01744	385990970	506926041	479314465	COG1053C	fumarate reductase flavoprotein subunit
orf01745	385990971	506926042	479314466	COG0479C	fumarate reductase iron-sulfur subunit FrdB
orf01746	385990972	506926043	479314467	COG3029C	fumarate reductase subunit C
orf01747	385990973	506926044	479314468	COG3080C	fumarate reductase subunit D
orf02282	385991412	506926560	479314979	COG3030R	FxsA
orf00571	385990017	506924930	479313386	COG1113E	GABA permease
orf00682	385990105	506925035	479313490	COG0153G	galactokinase
orf02712	385991757	506926972	479315388	COG0263E	gamma-glutamyl kinase
orf02693	385991748	506926957	479315374	COG0014E	gamma-glutamyl phosphate reductase
orf01696	385990930	506925997	479314421	COG1089M	GDP-D-mannose dehydratase
orf00128	385989632	506924507	479312957	COG0451M	GDP-mannose 4,6-dehydratase
orf01587	385990843	506925898	479314331	COG1660R	glmZ(sRNA)-inactivating NTPase
orf02747	385991785	506927003	479315418	COG2346R	globin GlbO
orf03823	385992670	506928040	479316434	COG0449M	glucosamine--fructose-6-phosphate aminotransferase
orf01362	385990647	506925678	479314115	COG0448G	glucose-1-phosphate adenylyltransferase
orf01252	385990559	506925575	479314016	COG0364G	glucose-6-phosphate 1-dehydrogenase
orf01620	385990868	506925927	479314358	COG0364G	glucose-6-phosphate 1-dehydrogenase
orf01043	385990399	506925380	479313830	COG0166G	glucose-6-phosphate isomerase
orf03817	385992666	506928035	479316430	COG0076E	glutamate decarboxylase
orf01499	385990764	506925809	479314246	COG0796M	glutamate racemase
orf04278	385993067	506928476	479316876	COG0493E	glutamate synthase subunit beta
orf00573	385990019	506924932	479313388	COG0001H	glutamate-1-semialdehyde 2,1-aminomutase
orf02847	385991867	506927101	479315516	COG1136V	glutamine ABC transporter ATP-binding protein GlnQ
orf02846	385991866	506927100	479315515	COG4591M	glutamine ABC transporter permease protein
orf02889	385991907	506927142	479315558	COG0311H	glutamine amidotransferase subunit PdxT
orf02459	385991563	506926736	479315154	COG0174E	glutamine synthetase
orf02461	385991565	506926738	479315156	COG0174E	glutamine synthetase
orf00445	385989914	506924813	479313265	COG0834E	glutamine-binding lipoprotein
orf00557	385990005	506924917	479313372	COG0373H	glutamyl-tRNA reductase
orf03304	385992247	506927541	479315958	COG0008J	glutamyl-tRNA synthetase
orf01604	385990857	506925912	479314345	COG0057G	glyceraldehyde-3-phosphate dehydrogenase
orf02443	385991547	506926720	479315138	COG1929G	glycerate kinase
orf04095	385992912	506928302	479316702	COG0554C	glycerol kinase
orf02757	385991793	506927013	479315428	COG2937I	glycerol-3-phosphate acyltransferase
orf01741	385990968	506926038	479314462	COG2937I	glycerol-3-phosphate acyltransferase
orf01742	385990969	506926039	479314463	COG2937I	glycerol-3-phosphate acyltransferase
orf02494	385991592	506926768	479315188	COG0578C	glycerol-3-phosphate dehydrogenase Glpd1
orf03659	385992545	506927879	479316291	COG0578C	glycerol-3-phosphate dehydrogenase Glpd2
orf00348	385989826	506924720	479313173	COG0584C	glycerophosphoryl diester phosphodiesterase
orf01013	385990372	506925351	479313801	COG1292M	glycine betaine transport integral membrane protein
orf02449	385991553	506926726	479315144	COG0404E	glycine cleavage system aminomethyltransferase T
orf02014	385991197	506926304	479314741	COG0509E	glycine cleavage system protein H
orf02019	385991203	506926310	479314746	COG1003E	glycine dehydrogenase
orf01756	385990981	506926053	479314477	COG1523G	glycogen operon protein
orf01489	385990756	506925799	479314236	COG0058G	glycogen phosphorylase family protein
orf01361	385990646	506925677	479314114	COG0438M	glycogen synthase
orf01540	385990798	506925849	479314282	-	glycolipid sulfotransferase
orf03351	385992287	506927585	479316001	COG0438M	glycosyl transferase
orf04024	385992852	506928233	479316634	COG0463M	glycosyl transferase
orf03265	385992214	506927502	479315920	COG0463M	glycosyl transferase
orf02426	385991531	506926702	479315120	COG0438M	glycosyl transferase
orf04190	385992993	506928395	479316795	COG1216R	glycosyl transferase
orf01705	385990938	506926006	479314430	COG0463M	glycosyl transferase
orf01701	385990935	506926002	479314426	COG0463M	glycosyl transferase
orf01112	385990452	506925442	479313892	COG1928O	glycosyl transferase family protein
orf00254	385989742	506924627	479313078	COG0438M	glycosyltransferase
orf02611	385991685	506926882	479315299	COG0423J	glycyl-tRNA synthetase
orf00697	385990118	506925050	479313505	COG0491R	glyoxalase II
orf03768	385992629	506927986	479316391	COG0519F	GMP synthase
orf03381	385992315	506927614	479316031	COG2186K	GntR family transcriptional regulator
orf00191	385989683	506924566	479313017	COG1802K	GntR family transcriptional regulator
orf01293	385990591	506925614	479314051	COG1725K	GntR family transcriptional regulator
orf04005	385992835	506928211	479316614	COG0302H	GTP cyclohydrolase I
orf02867	385991886	506927120	479315535	COG0317T	GTP pyrophosphokinase RelA
orf02713	385991758	506926973	479315389	COG0536R	GTPase ObgE
orf01310	385990604	506925630	479314067	COG1217T	GTP-binding elongation factor family protein
orf01895	385991107	506926192	479314623	COG1160R	GTP-binding protein EngA
orf02618	385991692	506926889	479315306	COG1159R	GTP-binding protein Era
orf02664	385991728	506926932	479315349	COG0481M	GTP-binding protein LepA
orf01241	385990553	506925566	479314008	COG0012J	GTP-dependent nucleic acid-binding protein EngD
orf01555	385990812	506925866	479314298	COG0194F	guanylate kinase
orf03438	385992364	506927669	479316086	COG0546R	HAD family hydrolase
orf03772	385992633	506927990	479316395	COG0637R	HAD family hydrolase
orf04057	385992875	506928264	479316666	COG0560E	HAD hydrolase, family IB
orf03746	385992611	506927964	479316370	COG1011R	HAD superfamily hydrolase
orf02536	385991629	506926811	479315231	COG0596R	haloalkane dehalogenase
orf02021	385991204	506926311	479314747	COG0596R	haloalkane dehalogenase
orf02863	385991882	506927116	479315531	COG0596R	haloalkane dehalogenase
orf00282	385989766	506924654	479313105	COG0071O	heat shock protein
orf02539	385991632	506926814	479315234	COG0326O	heat shock protein 90
orf00615	385990055	506924973	479313430	COG0501O	heat shock protein HtpX
orf01372	385990657	506925688	479314125	COG0265O	heat shock protein HtrA
orf02630	385991700	506926899	479315317	COG1420K	heat-inducible transcription repressor
orf04056	385992874	506928263	479316665	COG0455D	helicase/secretion neighborhood CpaE-like protein Ssd
orf03989	385992819	506928195	479316597	COG2329R	heme degrading protein MhuD
orf01732	385990960	506926029	479314453	COG2346R	hemoglobin glbN
orf03966	385992798	506928174	479316576	COG1018C	hemoglobin-related protein
orf00516	385989973	506924881	479313333	-	Heparin binding hemagglutinin
orf03354	385992290	506927588	479316004	COG0110R	hexapeptide transferase family protein
orf02254	385991385	506926533	479314953	COG2203T	histidine kinase response regulator
orf02253	385991384	506926532	479314952	COG4585T	histidine kinase response regulator
orf01775	385990998	506926073	479314510	COG0141E	histidinol dehydrogenase
orf01776	385990999	506926074	479314511	COG0079E	histidinol-phosphate aminotransferase
orf02864	385991883	506927117	479315532	COG0124J	histidyl-tRNA synthetase
orf00838	385990228	506925184	479313640	COG0537F	HIT family protein
orf01413	385990692	506925729	479314164	COG0537F	HIT family protein
orf02877	385991896	506927130	479315546	COG0632L	Holliday junction DNA helicase RuvA
orf02876	385991895	506927129	479315545	COG2255L	Holliday junction DNA helicase RuvB
orf02879	385991897	506927131	479315547	COG0817L	Holliday junction resolvase
orf02837	385991858	506927092	479315507	COG0816L	Holliday junction resolvase-like protein
orf02805	385991831	506927059	479315474	COG0736I	holo-[acyl-carrier protein] synthase
orf02733	385991773	506926990	479315405	COG2040E	homocysteine methyltransferase
orf01449	385990723	506925762	479314197	COG0460E	homoserine dehydrogenase
orf01451	385990725	506925764	479314200	COG0083E	homoserine kinase
orf03707	385992583	506927926	479316334	COG2021E	homoserine O-acetyltransferase
orf03152	385992120	506927397	479315813	COG3376P	HoxN/HupN/NixA family nickel transporter
orf00099	385989611	506924478	479312929	COG0651C	hydrogenase
orf00098	385989610	506924477	479312927	COG4237C	hydrogenase
orf00056	385989577	506924436	479312881	COG0596R	hydrolase
orf01364	385990649	506925680	479314117	COG2936R	hydrolase
orf04275	385993066	506928474	479316874	COG1387E	hydrolase
orf00736	385990146	506925090	479313542	-	hydrolase
orf01334	385990628	506925654	479314092	COG0596R	hydrolase
orf02023	385991206	506926313	479314749	COG2936R	hydrolase
orf02505	385991603	506926779	479315199	COG0491R	hydroxyacylglutathione hydrolase
orf03401	385992333	506927632	479316050	-	hydroxylaminobenzene mutase
orf03131	385992100	506927378	479315794	COG0618R	hypothetical protein
orf02318	385991437	506926593	479315009	-	hypothetical protein
orf04117	385992933	506928323	479316724	COG0718S	hypothetical protein
orf02399	385991506	506926676	479315090	COG2141C	hypothetical protein
orf03449	385992372	506927680	479316097	-	hypothetical protein
orf04046	385992868	506928254	479316655	-	hypothetical protein
orf00456	385989923	506924824	479313276	COG3571R	hypothetical protein
orf00038	385989563	506924421	479312866	-	hypothetical protein
orf01459	385990731	506925771	479314208	-	hypothetical protein
orf01939	385991137	506926230	479314661	-	hypothetical protein
orf03775	385992635	506927992	479316397	COG0399M	hypothetical protein
orf02289	385991415	506926566	479314985	COG0803P	hypothetical protein
orf00974	385990343	506925314	479313765	-	hypothetical protein
orf04206	385993007	506928410	479316809	COG1234R	hypothetical protein
orf01811	385991031	506926107	479314543	COG2306S	hypothetical protein
orf02122	385991289	506926407	479314838	-	hypothetical protein
orf03040	385992027	506927287	479315705	COG1359S	hypothetical protein
orf00492	385989955	506924858	479313311	-	hypothetical protein
orf02273	385991402	506926551	479314970	-	hypothetical protein
orf03215	385992169	506927453	479315871	-	hypothetical protein
orf03935	385992769	506928144	479316546	COG1545R	hypothetical protein
orf01350	385990638	506925667	479314105	-	hypothetical protein
orf00035	385989561	506924418	479312863	-	hypothetical protein
orf01617	385990865	506925924	479314355	-	hypothetical protein
orf04319	385993098	506928512	479316913	COG1674D	hypothetical protein
orf02428	385991533	506926704	479315122	COG0791M	hypothetical protein
orf02917	385991931	506927169	479315586	COG1371S	hypothetical protein
orf03160	385992127	506927405	479315821	-	hypothetical protein
orf00091	385989603	506924470	479312919	-	hypothetical protein
orf04082	385992898	506928289	479316689	COG1408R	hypothetical protein
orf02313	385991432	506926588	479315005	-	hypothetical protein
orf02579	385991662	506926852	479315270	-	hypothetical protein
orf01700	385990934	506926001	479314425	COG2227H	hypothetical protein
orf00058	385989579	506924438	479312884	COG1695K	hypothetical protein
orf02416	385991522	506926692	479315110	-	hypothetical protein
orf03326	385992266	506927564	479315980	-	hypothetical protein
orf01382	385990666	506925698	479314135	COG2239P	hypothetical protein
orf00060	385989581	506924440	479312886	-	hypothetical protein
orf02333	385991452	506926608	479315025	-	hypothetical protein
orf03234	385992186	506927471	479315889	COG3599D	hypothetical protein
orf00033	385989559	506924416	479312861	-	hypothetical protein
orf04152	385992962	506928358	479316759	-	hypothetical protein
orf02290	385991416	506926567	479314986	COG3576R	hypothetical protein
orf03973	385992804	506928180	479316582	COG2220R	hypothetical protein
orf02557	385991643	506926832	479315251	COG0507L	hypothetical protein
orf02000	385991184	506926291	479314728	-	hypothetical protein
orf01910	385991118	506926205	479314636	COG1733K	hypothetical protein
orf01238	385990550	506925563	479314005	-	hypothetical protein
orf01228	385990542	506925552	479313995	-	hypothetical protein
orf03117;orf03121	385992089;385992092	506927368;506927365	479315781;479315784	COG4293S	hypothetical protein
orf01514	385990776	506925823	479314258	-	hypothetical protein
orf02377	385991486	506926654	479315069	COG1881R	hypothetical protein
orf00428	385989899	506924796	479313249	-	hypothetical protein
orf00796	385990196	506925147	479313600	COG3315Q	hypothetical protein
orf02742	385991781	506926998	479315413	COG2761Q	hypothetical protein
orf03072	385992051	506927321	479315734	-	hypothetical protein
orf00010	385989543	506924395	479312840	-	hypothetical protein
orf04087	385992903	506928295	479316694	COG1610S	hypothetical protein
orf03777	385992637	506927994	479316399	COG0223J	hypothetical protein
orf00498	385989959	506924863	479313316	COG3564S	hypothetical protein
orf01854	385991072	506926153	479314585	-	hypothetical protein
orf03089	385992068	506927338	479315751	COG1409R	hypothetical protein
orf04042	385992866	506928250	479316651	-	hypothetical protein
orf02424	385991529	506926700	479315118	-	hypothetical protein
orf03872	385992712	506928088	479316483	COG2259S	hypothetical protein
orf04100	385992917	506928307	479316708	COG4301S	hypothetical protein
orf00211	385989703	506924586	479313037	-	hypothetical protein
orf00478	385989943	506924846	479313299	-	hypothetical protein
orf02804	385991830	506927058	479315473	COG0624E	hypothetical protein
orf02537	385991630	506926812	479315232	-	hypothetical protein
orf02084	385991260	506926370	479314805	-	hypothetical protein
orf02468	385991570	506926744	479315163	COG3826S	hypothetical protein
orf04101	385992918	506928308	479316709	COG0121R	hypothetical protein
orf02926	385991937	506927178	479315593	COG1366T	hypothetical protein
orf01431	385990707	506925745	479314180	COG4717S	hypothetical protein
orf03776	385992636	506927993	479316398	COG4529S	hypothetical protein
orf03848	385992694	506928066	479316460	COG2141C	hypothetical protein
orf04069	385992886	506928276	479316677	COG1051F	hypothetical protein
orf01703	385990937	506926004	479314428	COG0463M	hypothetical protein
orf02278	385991409	506926556	479314975	-	hypothetical protein
orf00712	385990131	506925065	479313520	COG0661R	hypothetical protein
orf00207	385989699	506924582	479313033	COG1741R	hypothetical protein
orf00604	385990044	506924962	479313419	COG1574R	hypothetical protein
orf03788	385992647	506928005	479316409	-	hypothetical protein
orf02264	385991393	506926542	479314961	COG3832S	hypothetical protein
orf02481	385991580	506926755	479315175	COG3662S	hypothetical protein
orf01258	385990564	506925580	479314021	-	hypothetical protein
orf00356	385989834	506924728	479313181	COG2226H	hypothetical protein
orf01877	385991091	506926174	479314606	COG4825S	hypothetical protein
orf00476	385989941	506924844	479313297	-	hypothetical protein
orf02062	385991239	506926348	479314784	-	hypothetical protein
orf00872	385990258	506925218	479313673	COG2141C	hypothetical protein
orf00360	385989838	506924732	479313185	-	hypothetical protein
orf02853	385991873	506927107	479315522	COG3801S	hypothetical protein
orf02211	385991354	506926494	479314921	COG2513G	hypothetical protein
orf01417	385990695	506925732	479314167	-	hypothetical protein
orf03119	385992091	506927367	479315783	-	hypothetical protein
orf03579	385992473	506927802	479316216	COG2135S	hypothetical protein
orf01763	385990987	506926060	479314484	COG1514J	hypothetical protein
orf00691	385990112	506925044	479313499	COG4398S	hypothetical protein
orf03500	385992415	506927729	479316141	-	hypothetical protein
orf02841	385991862	506927096	479315511	-	hypothetical protein
orf03869	385992710	506928086	479316481	COG1316K	hypothetical protein
orf00354	385989832	506924726	479313179	COG2120S	hypothetical protein
orf00046	385989568	506924427	479312872	-	hypothetical protein
orf01116	385990456	506925446	479313896	-	hypothetical protein
orf03461	385992379	506927691	479316105	-	hypothetical protein
orf00684	385990106	506925037	479313492	-	hypothetical protein
orf03826	385992674	506928044	479316438	-	hypothetical protein
orf01931	385991132	506926224	479314654	-	hypothetical protein
orf00359	385989837	506924731	479313184	COG2226H	hypothetical protein
orf02125	385991292	506926410	479314841	COG3361S	hypothetical protein
orf01864	385991080	506926162	479314594	-	hypothetical protein
orf04265	385993058	506928465	479316865	-	hypothetical protein
orf00920	385990299	506925264	479313720	COG4849S	hypothetical protein
orf01668	385990911	506925972	479314398	-	hypothetical protein
orf01683	385990922	506925986	479314412	COG5285Q	hypothetical protein
orf02967	385991967	506927218	479315633	-	hypothetical protein
orf01518	385990780	506925827	479314262	-	hypothetical protein
orf00363	385989841	506924735	479313188	-	hypothetical protein
orf02226	385991366	506926507	479314934	COG1846K	hypothetical protein
orf03448	385992371	506927679	479316096	-	hypothetical protein
orf03924	385992758	506928133	479316535	-	hypothetical protein
orf01580	385990836	506925891	479314324	COG3616E	hypothetical protein
orf00633	385990071	506924991	479313448	COG1656S	hypothetical protein
orf03906	385992744	506928119	479316519	-	hypothetical protein
orf03475	385992392	506927705	479316119	-	hypothetical protein
orf01250	385990558	506925574	479314015	COG2114T	hypothetical protein
orf02484	385991582	506926758	479315178	-	hypothetical protein
orf04161	385992969	506928366	479316767	COG3554S	hypothetical protein
orf00288	385989773	506924661	479313111	-	hypothetical protein
orf00675	385990100	506925028	479313484	-	hypothetical protein
orf02234	385991370	506926513	479314940	-	hypothetical protein
orf00925	385990302	506925267	479313723	COG2226H	hypothetical protein
orf01661	385990904	506925965	479314393	-	hypothetical protein
orf01316	385990610	506925636	479314074	-	hypothetical protein
orf02684	385991740	506926948	479315364	-	hypothetical protein
orf03624	385992513	506927845	479316257	COG0318I	hypothetical protein
orf00854	385990243	506925200	479313656	COG3226S	hypothetical protein
orf02207	385991350	506926490	479314918	COG3945S	hypothetical protein
orf02993	385991989	506927242	479315658	COG0251J	hypothetical protein
orf03733	385992600	506927951	479316360	COG2018R	hypothetical protein
orf02156	385991315	506926439	479314871	-	hypothetical protein
orf03233	385992185	506927470	479315888	COG1399R	hypothetical protein
orf00039	385989564	506924422	479312867	-	hypothetical protein
orf02560	385991644	506926834	479315253	COG2128S	hypothetical protein
orf01927	385991130	506926220	479314650	-	hypothetical protein
orf02935	385991943	506927186	479315601	-	hypothetical protein
orf02421	385991526	506926697	479315115	-	hypothetical protein
orf00665	385990096	506925020	479313477	-	hypothetical protein
orf03459	385992378	506927689	479316103	-	hypothetical protein
orf03703	385992580	506927922	479316331	COG0596R	hypothetical protein
orf02918	385991932	506927170	479315587	COG1690S	hypothetical protein
orf00469	385989934	506924837	479313289	COG2802R	hypothetical protein
orf00307	385989789	506924679	479313128	COG3662S	hypothetical protein
orf00400	385989874	506924769	479313221	-	hypothetical protein
orf01954	385991145	506926243	479314684	COG0599S	hypothetical protein
orf01688	385990925	506925990	479314414	COG0110R	hypothetical protein
orf02674	385991733	506926939	479315355	COG2307S	hypothetical protein
orf04230	385993031	506928434	479316835	-	hypothetical protein
orf03022	385992014	506927273	479315689	-	hypothetical protein
orf02065	385991242	506926351	479314787	COG5579S	hypothetical protein
orf00239	385989727	506924612	479313063	-	hypothetical protein
orf03388	385992322	506927621	479316039	-	hypothetical protein
orf03302	385992245	506927539	479315956	-	hypothetical protein
orf02794	385991823	506927049	479315463	-	hypothetical protein
orf03857	385992702	506928075	479316468	-	hypothetical protein
orf03668	385992554	506927888	479316300	-	hypothetical protein
orf00070	385989588	506924450	479312895	-	hypothetical protein
orf03504	385992419	506927733	479316145	-	hypothetical protein
orf02471	385991574	506926747	479315166	COG3323S	hypothetical protein
orf02031	385991212	506926320	479314756	COG1253R	hypothetical protein
orf02371	385991481	506926648	479315063	COG0406G	hypothetical protein
orf00945	385990319	506925286	479313740	-	hypothetical protein
orf02666	385991730	506926934	479315351	COG2905T	hypothetical protein
orf02512	385991609	506926786	479315207	-	hypothetical protein
orf00889	385990272	506925234	479313688	-	hypothetical protein
orf02913	385991929	506927166	479315583	-	hypothetical protein
orf03612	385992503	506927833	479316246	-	hypothetical protein
orf03103	385992078	506927351	479315764	-	hypothetical protein
orf00162	385989659	506924537	479312987	COG2343S	hypothetical protein
orf01004	385990367	506925344	479313794	COG3324R	hypothetical protein
orf01257	385990563	506925579	479314020	-	hypothetical protein
orf01278	385990579	506925599	479314036	COG1755S	hypothetical protein
orf01185	385990510	506925514	479313959	COG0607P	hypothetical protein
orf03948	385992782	506928157	479316559	COG2852S	hypothetical protein
orf01596	385990851	506925906	479314339	COG2508T	hypothetical protein
orf03262	385992212	506927499	479315917	COG0030J	hypothetical protein
orf01430	385990706	506925744	479314179	COG0420L	hypothetical protein
orf04234	385993034	506928437	479316838	-	hypothetical protein
orf00540	385989992	506924902	479313355	-	hypothetical protein
orf00190	385989682	506924565	479313016	COG2867I	hypothetical protein
orf00904	385990285	506925249	479313704	COG1316K	hypothetical protein
orf00673	385990099	506925027	479313483	-	hypothetical protein
orf00044	385989566	506924425	479312870	COG3631R	hypothetical protein
orf01261	385990566	506925582	479314023	-	hypothetical protein
orf02427	385991532	506926703	479315121	-	hypothetical protein
orf01069	385990414	506925401	479313851	-	hypothetical protein
orf03455	385992376	506927685	479316102	-	hypothetical protein
orf02904	385991920	506927157	479315574	COG2345K	hypothetical protein
orf02493	385991591	506926767	479315187	-	hypothetical protein
orf04026	385992854	506928235	479316636	COG5285Q	hypothetical protein
orf03044	385992030	506927291	479315708	COG0595R	hypothetical protein
orf01240	385990552	506925565	479314007	-	hypothetical protein
orf02624	385991697	506926895	479315312	COG2508T	hypothetical protein
orf03115	385992088	506927364	479315780	COG5551S	hypothetical protein
orf02408	385991515	506926685	479315103	-	hypothetical protein
orf02527	385991622	506926802	479315223	COG3917Q	hypothetical protein
orf00530	385989983	506924893	479313345	-	hypothetical protein
orf00238	385989726	506924611	479313062	COG1159R	hypothetical protein
orf00543	385989995	506924905	479313359	COG1082G	hypothetical protein
orf04328	385993106	506928520	479316922	-	hypothetical protein
orf02091	385991265	506926378	479314812	COG0011S	hypothetical protein
orf03610	385992501	506927831	479316244	-	hypothetical protein
orf02882	385991901	506927135	479315551	-	hypothetical protein
orf00908	385990289	506925253	479313708	COG3662S	hypothetical protein
orf02148	385991310	506926431	479314863	-	hypothetical protein
orf04249	385993047	506928451	479316851	COG3824S	hypothetical protein
orf03824	385992672	506928042	479316436	COG0412Q	hypothetical protein
orf01136	385990474	506925465	479313914	COG1507S	hypothetical protein
orf04196	385992999	506928401	479316800	COG3315Q	hypothetical protein
orf02466	385991569	506926743	479315161	COG5607S	hypothetical protein
orf00063	385989584	506924443	479312889	COG4977K	hypothetical protein
orf03922	385992756	506928131	479316533	-	hypothetical protein
orf03353	385992289	506927587	479316003	-	hypothetical protein
orf03856	385992701	506928074	479316467	COG0662G	hypothetical protein
orf00950	385990324	506925292	479313744	COG2378K	hypothetical protein
orf00484	385989949	506924852	479313305	COG2907R	hypothetical protein
orf03568	385992466	506927791	479316203	COG1597I	hypothetical protein
orf04195	385992998	506928400	479316799	COG0739M	hypothetical protein
orf00389	385989863	506924758	479313210	COG2050Q	hypothetical protein
orf01169	385990498	506925498	479313944	-	hypothetical protein
orf02259	385991390	506926538	479314958	-	hypothetical protein
orf00782	385990185	506925134	479313587	COG1262S	hypothetical protein
orf02744	385991783	506927000	479315415	-	hypothetical protein
orf01965	385991155	506926254	479314695	-	hypothetical protein
orf02381	385991489	506926658	479315073	COG1926R	hypothetical protein
orf01702	385990936	506926003	479314427	-	hypothetical protein
orf02018	385991201	506926308	479314745	COG0789K	hypothetical protein
orf02848	385991868	506927102	479315517	COG1752R	hypothetical protein
orf00907	385990288	506925252	479313707	COG1309K	hypothetical protein
orf03537	385992443	506927763	479316175	COG5282S	hypothetical protein
orf00884	385990267	506925228	479313682	-	hypothetical protein
orf03091	385992070	506927340	479315753	COG1196D	hypothetical protein
orf02545	385991636	506926820	479315240	COG4908R	hypothetical protein
orf01827	385991043	506926121	479314556	COG3662S	hypothetical protein
orf03559	385992458	506927783	479316194	COG4445F	hypothetical protein
orf01530	385990790	506925839	479314274	COG2357S	hypothetical protein
orf02060	385991237	506926346	479314782	COG0451M	hypothetical protein
orf03967	385992799	506928175	479316577	-	hypothetical protein
orf02962	385991962	506927213	479315629	COG2226H	hypothetical protein
orf03321	385992262	506927559	479315976	COG1285S	hypothetical protein
orf02245	385991379	506926524	479314948	-	hypothetical protein
orf02013	385991196	506926303	479314740	COG3879S	hypothetical protein
orf01588	385990844	506925899	479314332	COG0391S	hypothetical protein
orf02024	385991207	506926314	479314750	-	hypothetical protein
orf04059	385992876	506928266	479316667	-	hypothetical protein
orf02276	385991405	506926554	479314973	COG0451M	hypothetical protein
orf00810	385990209	506925161	479313614	-	hypothetical protein
orf00537	385989989	506924899	479313352	-	hypothetical protein
orf02518	385991614	506926794	479315213	-	hypothetical protein
orf04174	385992981	506928379	479316780	-	hypothetical protein
orf00842	385990231	506925187	479313643	-	hypothetical protein
orf02963	385991963	506927214	479315630	COG3253S	hypothetical protein
orf00815	385990214	506925166	479313618	-	hypothetical protein
orf01909	385991117	506926204	479314635	-	hypothetical protein
orf03574	385992469	506927796	479316209	-	hypothetical protein
orf02574	385991658	506926848	479315265	COG1846K	hypothetical protein
orf02147	385991309	506926430	479314862	-	hypothetical protein
orf00758	385990166	506925111	479313563	COG4427S	hypothetical protein
orf00391	385989865	506924760	479313212	-	hypothetical protein
orf01003	385990366	506925343	479313793	-	hypothetical protein
orf00304	385989786	506924675	479313124	-	hypothetical protein
orf01020	385990377	506925357	479313808	COG4195R	hypothetical protein
orf04137	385992950	506928342	479316745	COG4119L	hypothetical protein
orf01072	385990417	506925404	479313853	-	hypothetical protein
orf04119	385992935	506928325	479316726	-	hypothetical protein
orf02771	385991803	506927026	479315441	COG0207F	hypothetical protein
orf03396	385992329	506927628	479316047	-	hypothetical protein
orf01266	385990571	506925587	479314028	-	hypothetical protein
orf03991	385992821	506928197	479316599	-	hypothetical protein
orf01098	385990440	506925428	479313878	COG1261N	hypothetical protein
orf00811	385990210	506925162	479313615	-	hypothetical protein
orf02002	385991186	506926293	479314730	-	hypothetical protein
orf01295	385990593	506925617	479314053	COG3797S	hypothetical protein
orf01289	385990587	506925610	479314047	-	hypothetical protein
orf02937	385991945	506927188	479315603	COG1475K	hypothetical protein
orf03526	385992436	506927753	479316165	-	hypothetical protein
orf03065	385992045	506927314	479315727	COG0655R	hypothetical protein
orf02861	385991880	506927114	479315529	COG1409R	hypothetical protein
orf00370	385989848	506924742	479313195	-	hypothetical protein
orf00855	385990244	506925201	479313657	COG4328S	hypothetical protein
orf02905	385991921	506927158	479315575	COG1917S	hypothetical protein
orf03392	385992326	506927625	479316043	COG1993S	hypothetical protein
orf03874	385992714	506928090	479316485	COG1695K	hypothetical protein
orf03415	385992346	506927646	479316064	COG1752R	hypothetical protein
orf01579	385990835	506925890	479314323	COG3616E	hypothetical protein
orf00483	385989948	506924851	479313304	COG3496S	hypothetical protein
orf04153	385992963	506928359	479316760	-	hypothetical protein
orf02185	385991336	506926469	479314895	COG2226H	hypothetical protein
orf01947	385991142	506926236	479314667	-	hypothetical protein
orf00398	385989872	506924767	479313219	COG4833G	hypothetical protein
orf02075	385991252	506926361	479314798	-	hypothetical protein
orf00430	385989900	506924797	479313250	-	hypothetical protein
orf02631	385991701	506926900	479315318	COG5450K	hypothetical protein
orf03098	385992076	506927346	479315760	COG4453S	hypothetical protein
orf00393	385989867	506924762	479313214	-	hypothetical protein
orf03596	385992489	506927817	479316230	COG1040R	hypothetical protein
orf00341	385989819	506924713	479313166	-	hypothetical protein
orf03402	385992334	506927633	479316051	COG2141C	hypothetical protein
orf00511	385989969	506924876	479313329	-	hypothetical protein
orf01957	385991148	506926246	479314687	COG2234R	hypothetical protein
orf02109	385991280	506926394	479314828	COG0491R	hypothetical protein
orf02387	385991494	506926664	479315079	COG1496S	hypothetical protein
orf02902	385991918	506927155	479315572	COG4762S	hypothetical protein
orf00635	385990072	506924992	479313449	-	hypothetical protein
orf02675	385991734	506926940	479315356	COG2308S	hypothetical protein
orf04322	385993101	506928515	479316916	COG3953R	hypothetical protein
orf00071	385989589	506924451	479312896	COG2110R	hypothetical protein
orf02240	385991375	506926519	479314943	COG2442S	hypothetical protein
orf02570	385991654	506926844	479315261	COG1834E	hypothetical protein
orf01642	385990886	506925946	479314376	COG2151R	hypothetical protein
orf03454	385992375	506927683	479316101	-	hypothetical protein
orf02036	385991216	506926325	479314761	COG2050Q	hypothetical protein
orf02851	385991871	506927105	479315520	COG4307S	hypothetical protein
orf01793	385991015	506926091	479314527	-	hypothetical protein
orf03150	385992118	506927395	479315811	COG2267I	hypothetical protein
orf01595	385990850	506925905	479314338	COG0204I	hypothetical protein
orf01181	385990506	506925510	479313955	COG1752R	hypothetical protein
orf00230	385989718	506924603	479313054	-	hypothetical protein
orf01049	385990401	506925386	479313837	COG0739M	hypothetical protein
orf00092	385989604	506924471	479312921	-	hypothetical protein
orf02067	385991244	506926353	479314789	-	hypothetical protein
orf02184	385991335	506926468	479314894	COG0501O	hypothetical protein
orf00362	385989840	506924734	479313187	-	hypothetical protein
orf04172	385992979	506928377	479316778	-	hypothetical protein
orf04097	385992914	506928304	479316705	-	hypothetical protein
orf01339	385990632	506925658	479314096	COG2508T	hypothetical protein
orf00913	385990293	506925258	479313713	-	hypothetical protein
orf02916	385991930	506927168	479315585	COG1503J	hypothetical protein
orf00160	385989657	506924535	479312985	-	hypothetical protein
orf02588	385991668	506926860	479315277	-	hypothetical protein
orf02831	385991853	506927086	479315501	-	hypothetical protein
orf03352	385992288	506927586	479316002	-	hypothetical protein
orf01500	385990765	506925810	479314247	COG1234R	hypothetical protein
orf01351	385990639	506925668	479314106	COG3899R	hypothetical protein
orf03661	385992547	506927881	479316293	-	hypothetical protein
orf02149	385991311	506926432	479314864	-	hypothetical protein
orf03917	385992754	506928129	479316529	-	hypothetical protein
orf00404	385989878	506924773	479313225	COG2068R	hypothetical protein
orf00034	385989560	506924417	479312862	-	hypothetical protein
orf01900	385991112	506926197	479314628	COG3246S	hypothetical protein
orf02129	385991295	506926413	479314844	COG4977K	hypothetical protein
orf02547	385991638	506926822	479315243	COG1073R	hypothetical protein
orf02485	385991583	506926760	479315179	-	hypothetical protein
orf01722	385990951	506926019	479314443	COG2050Q	hypothetical protein
orf02550	385991639	506926826	479315244	COG2442S	hypothetical protein
orf01108	385990448	506925438	479313888	COG0664T	hypothetical protein
orf02373	385991483	506926650	479315065	-	hypothetical protein
orf04323	385993102	506928516	479316917	-	hypothetical protein
orf04085	385992901	506928292	479316692	-	hypothetical protein
orf00141	385989641	506924519	479312969	-	hypothetical protein
orf02787	385991817	506927042	479315456	-	hypothetical protein
orf04123	385992939	506928329	479316730	COG1167K	hypothetical protein
orf01899	385991111	506926196	479314627	COG3837S	hypothetical protein
orf02540	385991633	506926815	479315235	COG0491R	hypothetical protein
orf04104	385992921	506928311	479316712	-	hypothetical protein
orf04052	385992870	506928259	479316660	-	hypothetical protein
orf02127	385991294	506926412	479314843	-	hypothetical protein
orf03463	385992381	506927693	479316107	-	hypothetical protein
orf02647	385991715	506926916	479315334	-	hypothetical protein
orf02924	385991935	506927176	479315592	COG3896V	hypothetical protein
orf02795	385991824	506927050	479315464	COG1487R	hypothetical protein
orf01693	385990928	506925995	479314419	COG2227H	hypothetical protein
orf02983	385991981	506927232	479315648	-	hypothetical protein
orf02501	385991599	506926775	479315195	-	hypothetical protein
orf04269	385993061	506928468	479316868	-	hypothetical protein
orf03375	385992309	506927608	479316025	COG0431R	hypothetical protein
orf04244	385993042	506928446	479316846	-	hypothetical protein
orf04019	385992847	506928228	479316629	COG5282S	hypothetical protein
orf00551	385990001	506924912	479313367	COG2030I	hypothetical protein
orf02378	385991487	506926655	479315070	COG0624E	hypothetical protein
orf03648	385992535	506927869	479316281	COG5383S	hypothetical protein
orf00966	385990337	506925306	479313758	-	hypothetical protein
orf03523	385992434	506927750	479316159	COG4683S	hypothetical protein
orf02088	385991262	506926373	479314808	COG2070R	hypothetical protein
orf02071	385991248	506926357	479314794	COG2159R	hypothetical protein
orf03360	385992296	506927594	479316010	-	hypothetical protein
orf00121	385989627	506924500	479312951	COG0523R	hypothetical protein
orf01956	385991147	506926245	479314686	COG3616E	hypothetical protein
orf00163	385989660	506924538	479312988	COG3631R	hypothetical protein
orf00325	385989805	506924697	479313149	COG1647R	hypothetical protein
orf04115	385992931	506928321	479316722	-	hypothetical protein
orf04324	385993103	506928517	479316918	-	hypothetical protein
orf01286	385990586	506925607	479314044	COG2227H	hypothetical protein
orf01071	385990416	506925403	479313852	-	hypothetical protein
orf01850	385991066	506926146	479314579	COG2343S	hypothetical protein
orf01109	385990449	506925439	479313889	-	hypothetical protein
orf01912	385991120	506926207	479314638	-	hypothetical protein
orf02423	385991528	506926699	479315117	COG2867I	hypothetical protein
orf02502	385991600	506926776	479315196	COG1680V	hypothetical protein
orf03623	385992512	506927844	479316256	COG1316K	hypothetical protein
orf01330	385990624	506925650	479314088	COG2508T	hypothetical protein
orf02218	385991360	506926500	479314927	COG2187S	hypothetical protein
orf01992	385991177	506926282	479314720	-	hypothetical protein
orf01206	385990527	506925532	479313977	COG1331O	hypothetical protein
orf01871	385991086	506926168	479314600	-	hypothetical protein
orf01962	385991152	506926251	479314692	-	hypothetical protein
orf00344	385989822	506924716	479313169	-	hypothetical protein
orf04342	385993119	506928534	479316936	-	hypothetical protein
orf00401	385989875	506924770	479313222	COG3552R	hypothetical protein
orf03723	385992594	506927941	479316349	-	hypothetical protein
orf04139	385992952	506928344	479316747	COG1839S	hypothetical protein
orf03908	385992746	506928121	479316521	-	hypothetical protein
orf03000	385991994	506927250	479315666	-	hypothetical protein
orf04332	385993109	506928524	479316926	-	hypothetical protein
orf03501	385992416	506927730	479316142	-	hypothetical protein
orf02839	385991860	506927094	479315509	COG0432S	hypothetical protein
orf03303	385992246	506927540	479315957	COG3871R	hypothetical protein
orf02812	385991836	506927065	479315479	COG1948L	hypothetical protein
orf02665	385991729	506926933	479315350	-	hypothetical protein
orf00998	385990363	506925338	479313788	COG2220R	hypothetical protein
orf04261	385993056	506928461	479316861	-	hypothetical protein
orf00139	385989640	506924517	479312967	-	hypothetical protein
orf00871	385990257	506925217	479313672	COG1305E	hypothetical protein
orf02011	385991194	506926301	479314738	COG3879S	hypothetical protein
orf00544	385989996	506924906	479313360	COG2050Q	hypothetical protein
orf03785	385992644	506928002	479316406	-	hypothetical protein
orf01684	385990923	506925987	479314413	-	hypothetical protein
orf02017	385991200	506926307	479314744	COG1259S	hypothetical protein
orf00833	385990225	506925181	479313637	-	hypothetical protein
orf00289	385989774	506924662	479313112	COG2138S	hypothetical protein
orf04136	385992949	506928341	479316744	COG4402S	hypothetical protein
orf01919	385991125	506926213	479314643	COG1225O	hypothetical protein
orf01298	385990595	506925619	479314056	COG0177L	hypothetical protein
orf03738	385992605	506927955	479316365	COG3871R	hypothetical protein
orf03043	385992029	506927290	479315707	COG3315Q	hypothetical protein
orf02746	385991784	506927002	479315417	COG1403V	hypothetical protein
orf02348	385991463	506926625	479315039	-	hypothetical protein
orf03425	385992353	506927655	479316072	-	hypothetical protein
orf02161	385991316	506926442	479314874	-	hypothetical protein
orf01179	385990504	506925508	479313953	-	hypothetical protein
orf02143	385991307	506926428	479314858	-	hypothetical protein
orf03734	385992601	506927952	479316361	COG0642T	hypothetical protein
orf01541	385990799	506925851	479314283	COG1944S	hypothetical protein
orf03230	385992182	506927467	479315885	COG1765O	hypothetical protein
orf02561	385991645	506926835	479315254	COG0312R	hypothetical protein
orf03318	385992259	506927556	479315973	COG2259S	hypothetical protein
orf02662	385991726	506926930	479315347	COG3387G	hypothetical protein
orf02083	385991259	506926369	479314804	COG2353S	hypothetical protein
orf02644	385991712	506926913	479315331	COG3329R	hypothetical protein
orf01443	385990718	506925756	479314191	-	hypothetical protein
orf02692	385991747	506926956	479315373	COG0714R	hypothetical protein
orf01968	385991157	506926256	479314698	-	hypothetical protein
orf03071	385992050	506927320	479315733	COG3687R	hypothetical protein
orf03395	385992328	506927627	479316046	COG3189S	hypothetical protein
orf02214	385991357	506926497	479314923	COG3884I	hypothetical protein
orf03206	385992161	506927444	479315862	-	hypothetical protein
orf00036	385989562	506924419	479312864	-	hypothetical protein
orf03108	385992082	506927357	479315771	COG3267U	hypothetical protein
orf01806	385991027	506926103	479314539	COG1545R	hypothetical protein
orf00963	385990334	506925303	479313755	COG4398S	hypothetical protein
orf00744	385990155	506925099	479313551	COG1510K	hypothetical protein
orf00505	385989964	506924870	479313323	COG3884I	hypothetical protein
orf03118	385992090	506927366	479315782	COG2253S	hypothetical protein
orf01160	385990491	506925489	479313938	COG5340K	hypothetical protein
orf01337	385990630	506925656	479314094	COG0596R	hypothetical protein
orf02826	385991848	506927079	479315493	-	hypothetical protein
orf03104	385992079	506927353	479315766	-	hypothetical protein
orf00942	385990316	506925283	479313737	-	hypothetical protein
orf03613	385992504	506927834	479316247	-	hypothetical protein
orf02241	385991376	506926520	479314944	-	hypothetical protein
orf00523	385989977	506924887	479313339	-	hypothetical protein
orf02199	385991346	506926482	479314910	COG5654S	hypothetical protein
orf04221	385993022	506928425	479316825	COG5479M	hypothetical protein
orf00921	385990300	506925265	479313721	COG4861S	hypothetical protein
orf00671	385990098	506925025	479313481	-	hypothetical protein
orf03055	385992037	506927304	479315718	COG3214S	hypothetical protein
orf00887	385990270	506925231	479313685	-	hypothetical protein
orf02534	385991628	506926810	479315230	COG3196S	hypothetical protein
orf00338	385989816	506924710	479313163	-	hypothetical protein
orf02370	385991480	506926647	479315062	-	hypothetical protein
orf00220	385989710	506924595	479313046	-	hypothetical protein
orf02079	385991256	506926365	479314802	-	hypothetical protein
orf01165	385990495	506925494	479313940	-	hypothetical protein
orf04188	385992991	506928393	479316793	-	hypothetical protein
orf01659	385990902	506925963	479314391	COG1721R	hypothetical protein
orf02261	385991391	506926540	479314959	-	hypothetical protein
orf01614	385990864	506925921	479314353	COG4276S	hypothetical protein
orf02398	385991505	506926675	479315089	COG1309K	hypothetical protein
orf03092	385992071	506927341	479315754	-	hypothetical protein
orf02103	385991274	506926388	479314822	-	hypothetical protein
orf00623	385990062	506924981	479313439	COG1926R	hypothetical protein
orf02614	385991688	506926885	479315302	-	hypothetical protein
orf03730	385992597	506927948	479316357	COG1357S	hypothetical protein
orf00864	385990251	506925210	479313667	COG3233R	hypothetical protein
orf01542	385990800	506925852	479314284	COG3482S	hypothetical protein
orf00164	385989661	506924539	479312989	COG0122L	hypothetical protein
orf03765	385992626	506927983	479316389	COG0389L	hypothetical protein
orf01773	385990996	506926071	479314508	COG2226H	hypothetical protein
orf02311	385991431	506926587	479315004	-	hypothetical protein
orf03420	385992350	506927651	479316068	-	hypothetical protein
orf03367	385992303	506927600	479316017	-	hypothetical protein
orf03597	385992490	506927818	479316231	-	hypothetical protein
orf03399	385992331	506927630	479316049	-	hypothetical protein
orf02213	385991356	506926496	479314922	COG2072P	hypothetical protein
orf01858	385991076	506926157	479314589	COG3221P	hypothetical protein
orf01690	385990926	506925992	479314416	-	hypothetical protein
orf03934	385992768	506928143	479316545	-	hypothetical protein
orf02971	385991970	506927221	479315637	-	hypothetical protein
orf03584	385992478	506927807	479316221	-	hypothetical protein
orf03608	385992499	506927829	479316242	COG0654H	hypothetical protein
orf03657	385992543	506927877	479316289	COG0564J	hypothetical protein
orf02857	385991877	506927111	479315526	COG3427S	hypothetical protein
orf02862	385991881	506927115	479315530	COG1533L	hypothetical protein
orf03897	385992737	506928112	479316508	COG2159R	hypothetical protein
orf02470	385991573	506926746	479315165	COG1579R	hypothetical protein
orf01159	385990490	506925488	479313937	COG0265O	hypothetical protein
orf02888	385991906	506927141	479315557	COG0217S	hypothetical protein
orf01444	385990719	506925757	479314192	COG4325S	hypothetical protein
orf01400	385990680	506925717	479314154	COG2251R	hypothetical protein
orf02228	385991367	506926508	479314935	COG5562R	hypothetical protein
orf00414	385989886	506924783	479313235	-	hypothetical protein
orf02770	385991802	506927025	479315440	COG1611R	hypothetical protein
orf03394	385992327	506927626	479316045	COG2141C	hypothetical protein
orf02487	385991585	506926761	479315181	COG2508T	hypothetical protein
orf02689	385991744	506926953	479315370	COG0030J	hypothetical protein
orf03818	385992667	506928036	479316431	COG0063G	hypothetical protein
orf00520	385989975	506924885	479313337	-	hypothetical protein
orf04335	385993112	506928527	479316929	-	hypothetical protein
orf00093	385989605	506924472	479312922	COG3467R	hypothetical protein
orf04181	385992985	506928386	479316787	-	hypothetical protein
orf04075	385992892	506928282	479316683	COG0251J	hypothetical protein
orf00538	385989990	506924900	479313353	-	hypothetical protein
orf01321	385990615	506925641	479314079	COG1695K	hypothetical protein
orf00591	385990034	506924950	479313406	COG3222S	hypothetical protein
orf00342	385989820	506924714	479313167	-	hypothetical protein
orf03106	385992080	506927355	479315768	-	hypothetical protein
orf01180	385990505	506925509	479313954	COG0121R	hypothetical protein
orf04245	385993043	506928447	479316847	COG2226H	hypothetical protein
orf01174	385990500	506925503	479313948	COG2343S	hypothetical protein
orf02319	385991438	506926594	479315010	-	hypothetical protein
orf01324	385990618	506925644	479314082	COG1061K	hypothetical protein
orf02316	385991434	506926591	479315007	-	hypothetical protein
orf01598	385990853	506925908	479314341	-	hypothetical protein
orf01082	385990426	506925414	479313863	-	hypothetical protein
orf00381	385989856	506924751	479313204	-	hypothetical protein
orf02601	385991676	506926872	479315288	-	hypothetical protein
orf02238	385991373	506926517	479314941	-	hypothetical protein
orf01110	385990450	506925440	479313890	COG3145L	hypothetical protein
orf01699	385990933	506926000	479314424	COG0463M	hypothetical protein
orf01480	385990749	506925791	479314227	COG1637L	hypothetical protein
orf03913	385992751	506928126	479316526	COG3391S	hypothetical protein
orf01262	385990567	506925583	479314024	-	hypothetical protein
orf02796	385991825	506927051	479315465	COG2856E	hypothetical protein
orf02177	385991330	506926459	479314892	-	hypothetical protein
orf00866	385990253	506925213	479313669	-	hypothetical protein
orf04252	385993050	506928454	479316854	-	hypothetical protein
orf03919	385992755	506928130	479316531	-	hypothetical protein
orf00944	385990318	506925285	479313739	-	hypothetical protein
orf04120	385992936	506928326	479316727	COG0277C	hypothetical protein
orf00579	385990025	506924938	479313394	COG0455D	hypothetical protein
orf01997	385991181	506926288	479314725	-	hypothetical protein
orf03910	385992748	506928123	479316523	COG1545R	hypothetical protein
orf02920	385991933	506927172	479315589	-	hypothetical protein
orf02691	385991746	506926955	479315372	COG3552R	hypothetical protein
orf01882	385991096	506926179	479314611	-	hypothetical protein
orf04090	385992906	506928297	479316697	-	hypothetical protein
orf04179	385992983	506928384	479316785	-	hypothetical protein
orf03554	385992455	506927779	479316190	-	hypothetical protein
orf02066	385991243	506926352	479314788	-	hypothetical protein
orf02216	385991359	506926499	479314925	COG2226H	hypothetical protein
orf02840	385991861	506927095	479315510	-	hypothetical protein
orf02055	385991233	506926342	479314778	COG2258S	hypothetical protein
orf02110	385991281	506926395	479314829	-	hypothetical protein
orf02244	385991378	506926523	479314947	COG4683S	hypothetical protein
orf01421	385990698	506925735	479314170	-	hypothetical protein
orf00006	385989540	506924392	479312837	COG5512R	hypothetical protein
orf03552	385992453	506927777	479316188	-	hypothetical protein
orf02551	385991640	506926827	479315245	-	hypothetical protein
orf00210	385989702	506924585	479313036	-	hypothetical protein
orf03732	385992599	506927950	479316359	-	hypothetical protein
orf00376	385989852	506924747	479313200	COG2068R	hypothetical protein
orf02845	385991865	506927099	479315514	-	hypothetical protein
orf02265	385991394	506926543	479314962	-	hypothetical protein
orf00294	385989779	506924667	479313117	COG2049E	hypothetical protein
orf01982	385991165	506926270	479314710	-	hypothetical protein
orf00399	385989873	506924768	479313220	COG4185S	hypothetical protein
orf00086	385989599	506924465	479312914	COG1228Q	hypothetical protein
orf04102	385992919	506928309	479316710	COG1262S	hypothetical protein
orf02335	385991454	506926610	479315026	COG4279S	hypothetical protein
orf03852	385992697	506928070	479312937	-	hypothetical protein
orf00236	385989724	506924609	479313060	-	hypothetical protein
orf01246	385990556	506925571	479314013	COG1359S	hypothetical protein
orf01176	385990501	506925505	479313950	COG3391S	hypothetical protein
orf02369	385991479	506926646	479315061	-	hypothetical protein
orf02751	385991788	506927007	479315421	-	hypothetical protein
orf01608	385990860	506925916	479314349	-	hypothetical protein
orf02587	385991667	506926859	479315276	-	hypothetical protein
orf01190	385990513	506925517	479313962	COG4425S	hypothetical protein
orf01184	385990509	506925513	479313958	-	hypothetical protein
orf03877	385992716	506928093	479316488	-	hypothetical protein
orf01769	385990992	506926067	479314504	COG1051F	hypothetical protein
orf03355	385992291	506927589	479316005	COG1520S	hypothetical protein
orf01539	385990797	506925848	479314281	COG3424Q	hypothetical protein
orf03404	385992336	506927635	479316053	COG4914R	hypothetical protein
orf03100	385992077	506927348	479315762	-	hypothetical protein
orf01519	385990781	506925828	479314263	COG2200T	hypothetical protein
orf01195	385990517	506925521	479313966	-	hypothetical protein
orf02797	385991826	506927052	479315467	-	hypothetical protein
orf02101	385991273	506926386	479314820	-	hypothetical protein
orf04159	385992967	506928364	479316765	-	hypothetical protein
orf01353	385990640	506925669	479314107	COG1611R	hypothetical protein
orf01736	385990963	506926033	479314456	-	hypothetical protein
orf04107	385992924	506928314	479316715	-	hypothetical protein
orf04017	385992845	506928226	479316627	COG0634F	hypoxanthine-guanine phosphoribosyltransferase
orf02912	385991928	506927165	479315582	COG0517R	hypoxic response protein 1 Hrp1
orf01960	385991150	506926249	479314690	COG1414K	IclR family transcriptional regulator
orf03301	385992244	506927538	479315955	COG1414K	IclR family transcriptional regulator
orf01781	385991004	506926079	479314516	COG0107E	imidazole glycerol phosphate synthase subunit HisF
orf01778	385991001	506926076	479314513	COG0118E	imidazole glycerol phosphate synthase subunit HisH
orf01777	385991000	506926075	479314512	COG0131E	imidazoleglycerol-phosphate dehydratase
orf02124	385991291	506926409	479314840	-	immunogenic protein Mpt63
orf02187	385991338	506926471	479314897	-	immunogenic protein Mpt64
orf01787	385991010	506926085	479314522	COG0134E	indole-3-glycerol-phosphate synthase
orf00596	385990038	506924955	479313411	COG0306P	inorganic phosphate transporter
orf01875	385991089	506926172	479314604	COG0061G	inorganic polyphosphate/ATP-NAD kinase
orf04021	385992849	506928230	479316631	COG0221C	inorganic pyrophosphatase
orf03783	385992642	506928000	479316405	COG0516F	inosine 5-monophosphate dehydrogenase
orf02032	385991213	506926321	479314757	COG0516F	inosine 5-monophosphate dehydrogenase
orf01780	385991003	506926078	479314515	COG0483G	inositol-monophosphatase ImpA
orf00531	385989984	506924894	479313347	COG1279R	integral membrane protein
orf00277	385989762	506924649	479313100	-	integral membrane protein
orf04022	385992850	506928231	479316632	COG2899S	integral membrane protein
orf01503	385990768	506925813	479314250	-	integral membrane protein
orf00339	385989817	506924711	479313164	COG0671I	integral membrane protein
orf00640	385990076	506924997	479313454	COG0392S	integral membrane protein
orf00193	385989685	506924568	479313019	COG0767Q	integral membrane protein
orf01063	385990412	506925398	479313849	-	integral membrane protein
orf03865	385992708	506928082	479316477	-	integral membrane protein
orf04232	385993033	506928436	479316837	-	integral membrane protein
orf00218	385989708	506924593	479313044	COG2814G	integral membrane protein
orf01856	385991074	506926155	479314587	-	integral membrane protein
orf00114	385989624	506924494	479312946	COG3336S	integral membrane protein
orf00350	385989827	506924721	479313174	COG0428P	integral membrane protein
orf00928	385990304	506925270	479313726	COG2814G	integral membrane protein
orf00592	385990035	506924951	479313407	-	integral membrane protein
orf01966	385991156	506926255	479314696	-	integral membrane protein
orf00957	385990330	506925299	479313751	COG3304S	integral membrane protein
orf00642	385990078	506924999	479313456	COG0767Q	integral membrane protein
orf01056	385990406	506925391	479313842	-	integral membrane protein
orf04198	385993000	506928403	479316802	COG2246S	integral membrane protein
orf00392	385989866	506924761	479313213	COG1994R	integral membrane protein
orf00194	385989686	506924569	479313020	COG0767Q	integral membrane protein YRBE1B
orf00643	385990079	506925000	479313457	COG0767Q	integral membrane protein YrbE2b
orf02166	385991319	506926448	479314881	COG0767Q	integral membrane protein YrbE3A
orf02167	385991320	506926449	479314882	COG0767Q	integral membrane protein YrbE3b
orf03887	385992726	506928103	479316498	COG0767Q	integral membrane protein YrbE4a
orf03886	385992725	506928102	479316497	COG0767Q	integral membrane protein YrbE4b
orf01347	385990635	506925664	479314102	COG2223P	integral membrane transport protein
orf01173	385990499	506925501	479313947	-	integrase
orf02948	385991952	506927198	479315616	COG4974L	integrase
orf01657	385990900	506925961	479314389	COG0791M	invasion protein
orf01656	385990899	506925960	479314388	COG0791M	invasion protein
orf02686	385991742	506926950	479315366	COG0799S	iojap-related protein
orf03365	385992301	506927598	479316015	COG0614P	iron ABC transporter substrate-binding protein
orf03082	385992061	506927331	479315744	COG1321K	iron repressor protein
orf02999	385991993	506927249	479315665	COG1321K	iron-dependent repressor IdeR
orf01637	385990881	506925941	479314371	COG0719O	iron-regulated ABC transporter permease protein
orf00753	385990162	506925106	479313558	COG0050J	iron-regulated elongation factor tu
orf00015	385989545	506924399	479312844	COG0652O	iron-regulated peptidyl-prolyl-cis-trans-isomerase A
orf00240	385989728	506924613	479313064	COG1274C	iron-regulated phosphoenolpyruvate carboxykinase
orf01816	385991035	506926111	479314547	COG0589T	iron-regulated universal stress protein family protein
orf02442	385991546	506926719	479315137	COG0316S	iron-sulfur cluster assembly accessory protein
orf02792;orf01164;orf03342;orf01345;orf03440	385991822;385990494;385992278;385990634;385992365	506927671;506927576;506927047;506925493;506925663	479313939;479316088;479315992	COG3328L	IS1081 transposase
orf03813	385992664	506928031	479316426	COG2801L	IS1141-like transposase
orf04034	385992861	506928242	479316643	COG3328L	IS1245-like transposase
orf04241	385993040	506928444	479316844	COG2452L	IS1537 resolvase
orf04240	385993039	506928443	479316843	COG0675L	IS1537 transposase
orf03291	385992234	506927528	479315945	COG2452L	IS1538 resolvase
orf03290	385992233	506927527	479315944	COG0675L	IS1538 transposase
orf03188	385992147	506927430	479315846	COG2452L	IS1539 resolvase
orf03187	385992146	506927428	479315845	COG0675L	IS1539 transposase
orf03693;orf00880	385992571;385990263	506927912;506925224	479316320	COG3547L,COG2128S	IS1547 transposase
orf03086	385992065	506927335	479315748	COG2452L	IS1602 resolvase
orf01158;orf01290	385990489;385990588	506925487;506925611	479313936;479314048	COG3293L	ISMt1 transposase A
orf01291;orf01157	385990589;385990488	506925486;506925612	479314049;479313935	COG3293L	ISMt1 transposase B
orf03807	385992660	506928023	479316423	COG4584L	ISMt2 transposase A
orf03802	385992658	506928020	479316422	COG1484L	ISMt2 transposase B
orf03252	385992201	506927488	479315905	COG4584L	ISMt3 transposase A
orf03253	385992202	506927489	479315907	COG1484L	ISMt3 transposase B2
orf04029	385992857	506928238	479316639	COG4584L	ISMt3-like transposase A1
orf04031	385992859	506928239	479316641	COG4584L	ISMt3-like transposase A2
orf00080	385989594	506924459	479312904	COG2838C	isocitrate dehydrogenase
orf03704	385992581	506927923	479316332	COG0538C	isocitrate dehydrogenase
orf00506	385989965	506924871	479313324	COG2224C	isocitrate lyase
orf02111	385991282	506926396	479314831	COG2224C	isocitrate lyase AceAb
orf01726	385990954	506926023	479314447	COG0060J	isoleucyl-tRNA synthetase
orf00372	385989850	506924744	479313197	COG0699R	isoniazid inducible protein IniA
orf00371	385989849	506924743	479313196	-	isoniazid inducible protein IniB
orf00373	385989851	506924745	479313198	COG0699R	isoniazid inducible protein IniC
orf01936	385991134	506926227	479314657	COG1443I	isopentenyl-diphosphate delta-isomerase
orf03314	385992255	506927552	479315969	COG0059E	ketol-acid reductoisomerase
orf01034	385990391	506925371	479313822	COG1273S	Ku protein
orf03970	385992802	506928178	479316580	COG1609K	LacI family transcriptional regulator
orf00597	385990039	506924956	479313412	COG3324R	lactoylglutathione lyase
orf01092	385990435	506925423	479313873	COG1970M	large-conductance ion mechanosensitive channel
orf01728	385990956	506926025	479314449	COG0252E	L-asparaginase
orf00377	385989853	506924748	479313201	COG1113E	L-asparagine permease
orf01771	385990994	506926069	479314506	COG0029H	L-aspartate oxidase
orf01585	385990841	506925896	479314329	-	lectin
orf04176	385992982	506928381	479316782	-	leucine rich protein
orf03647	385992534	506927868	479316280	COG1522K	leucine-responsive regulatory protein
orf02451	385991555	506926728	479315146	COG0260E	leucyl aminopeptidase
orf00051	385989573	506924432	479312877	COG0495J	leucyl-tRNA synthetase
orf03008	385992001	506927258	479315674	COG1974K	LexA repressor
orf00798	385990198	506925149	479313602	COG0235G	L-fuculose phosphate aldolase
orf03028	385992018	506927279	479315695	COG4308Q	limonene-1,2-epoxide hydrolase catalytic domain protein
orf01565	385990821	506925876	479314308	COG0657I	lipase LipH
orf03550	385992451	506927775	479316186	COG0596R	lipase LipV
orf03282	385992226	506927518	479315935	COG0657I	lipase/esterase
orf02896	385991914	506927149	479315566	COG1560M	lipid A biosynthesis lauroyl acyltransferase
orf01008	385990370	506925348	479313798	COG0183I	lipid carrier protein or keto acyl-CoA thiolase
orf01805	385991026	506926102	479314538	COG0183I	lipid-transfer protein
orf03911	385992749	506928124	479316524	COG0183I	lipid-transfer protein
orf03933	385992767	506928142	479316544	COG0183I	lipid-transfer protein
orf03084	385992063	506927333	479315746	COG0183I	lipid-transfer protein
orf00268	385989754	506924640	479313091	COG1472G	lipoprotein
orf00205	385989697	506924580	479313031	-	lipoprotein
orf00453	385989920	506924821	479313273	COG2234R	lipoprotein aminopeptidase LpqL
orf03598	385992491	506927819	479316232	-	lipoprotein LpqB
orf00638	385990074	506924995	479313452	-	lipoprotein LpqN
orf00738	385990148	506925092	479313544	COG3509Q	lipoprotein LpqP
orf00919	385990298	506925263	479313719	-	lipoprotein LpqQ
orf00924	385990301	506925266	479313722	COG2173M	lipoprotein LpqR
orf01125	385990465	506925456	479313905	-	lipoprotein LpqT
orf01133	385990471	506925462	479313911	COG2951M	lipoprotein LpqU
orf01577	385990833	506925888	479314320	-	lipoprotein LprG
orf00454	385989921	506924822	479313274	COG2321R	lipoprotein peptidase LpqM
orf01729	385990957	506926026	479314450	COG0597M	lipoprotein signal peptidase
orf02456	385991560	506926733	479315151	COG0320H	lipoyl synthase
orf02455	385991559	506926732	479315150	COG0321H	lipoyltransferase
orf00763	385990170	506925116	479313568	COG1304C	L-lactate dehydrogenase
orf02064	385991241	506926350	479314786	COG1304C	L-lactate dehydrogenase
orf03646	385992533	506927867	479316279	COG0160E	L-lysine aminotransferase
orf02425	385991530	506926701	479315119	COG1022I	long-chain-fatty-acid-CoA ligase
orf01506	385990770	506925816	479314253	COG0318I	long-chain-fatty-acid-CoA synthase
orf03615	385992506	506927836	479316249	COG0391S	LPPG:FO 2-phospho-L-lactate transferase
orf00083	385989597	506924462	479312907	COG1760E	L-serine dehydratase
orf01521	385990782	506925830	479314265	COG3903R	LuxR family transcriptional regulator
orf00224	385989712	506924597	479313048	COG2197T	LuxR family transcriptional regulator
orf02765	385991800	506927020	479315435	COG3903R	LuxR family transcriptional regulator
orf01508	385990772	506925818	479314255	COG1670J	lysine N-acyltransferase MbtK
orf02634	385991703	506926903	479315321	COG3486Q	lysine-N-oxygenase Mbtg
orf03345	385992281	506927579	479315995	COG0204I	lyso-ornithine lipid acyltransferase
orf00209	385989701	506924583	479313035	COG2267I	lysophospholipase
orf00410	385989884	506924779	479313231	COG0583K	LysR family transcriptional regulator
orf02523	385991619	506926799	479315220	COG0583K	LysR family transcriptional regulator
orf01822	385991039	506926116	479314551	COG1190J	lysyl-tRNA synthetase
orf03995	385992825	506928201	479316604	COG1190J	lysyl-tRNA synthetase
orf01849	385991065	506926144	479314578	COG0488R	macrolide ABC transporter ATP-binding protein
orf01651	385990895	506925955	479314383	COG0488R	macrolide ABC transporter ATP-binding protein
orf03638	385992525	506927859	479316271	COG0424D	Maf-like protein
orf01059	385990409	506925394	479313845	COG1239H	magnesium chelatase
orf02582	385991663	506926854	479315272	COG0281C	malate dehydrogenase
orf01390	385990673	506925706	479314143	COG0039C	malate dehydrogenase
orf02025	385991208	506926315	479314751	COG2225C	malate synthase G
orf03147	385992115	506927393	479315809	COG0579R	malate:quinone oxidoreductase
orf02488	385991586	506926762	479315182	COG0331I	malonyl CoA acyl carrier protein transacylase FabD
orf00714	385990133	506925067	479313521	-	malonyl CoA-acyl carrier protein transacylase FabD2
orf00146	385989645	506924523	479312973	COG3281G	maltokinase Mak
orf01755	385990980	506926052	479314476	COG3280G	maltooligosyl trehalose synthase
orf01754	385990979	506926051	479314475	COG0296G	maltooligosyl trehalose trehalohydrolase
orf01021	385990378	506925358	479313809	COG1914P	manganese transport protein MntH
orf01022	385990379	506925359	479313810	COG0655R	manganese transporter
orf03620	385992509	506927841	479316254	COG1208M	mannose-1-phosphate guanyltransferase
orf03609	385992500	506927830	479316243	COG1482G	mannose-6-phosphate isomerase
orf00609	385990049	506924967	479313424	COG0438M	mannosyltransferase
orf01303	385990598	506925623	479314060	-	mannosyltransferase
orf00529	385989982	506924892	479313344	COG0438M	mannosyltransferase
orf03931	385992765	506928140	479316542	COG2030I	MaoC-like dehydratase
orf03603	385992496	506927824	479316237	COG1309K	MarR family transcriptional regulator
orf03879	385992718	506928095	479316490	-	Mce associated alanine and valine rich protein
orf00204	385989696	506924579	479313030	-	mce associated membrane protein
orf03878	385992717	506928094	479316489	-	Mce associated protein
orf00219	385989709	506924594	479313045	COG1376S	MCE associated protein, partial
orf00202	385989694	506924577	479313028	COG1714S	mce associated transmembrane protein
orf00199	385989691	506924574	479313025	COG1463Q	mce family lipoprotein LprK
orf02172	385991325	506926454	479314887	COG1463Q	MCE family lipoprotein LprM
orf03881	385992720	506928097	479316492	COG1463Q	MCE family lipoprotein LprN
orf00203	385989695	506924578	479313029	-	MCE-associated protein
orf00648	385990085	506925005	479313462	COG1463Q	MCE-family lipoprotein Mce2E
orf00195	385989687	506924570	479313021	COG1463Q	MCE-family protein Mce1A
orf00196	385989688	506924571	479313022	COG1463Q	MCE-family protein Mce1B
orf00197	385989689	506924572	479313023	COG1463Q	MCE-family protein Mce1C
orf00198	385989690	506924573	479313024	COG1463Q	MCE-family protein mce1D
orf00200	385989692	506924575	479313026	COG1463Q	MCE-family protein Mce1F
orf00644	385990080	506925001	479313458	COG1463Q	MCE-family protein Mce2A
orf00646	385990083	506925003	479313460	COG1463Q	MCE-family protein Mce2C
orf00647	385990084	506925004	479313461	COG1463Q	MCE-family protein Mce2D
orf00649	385990086	506925006	479313463	COG1463Q	MCE-family protein Mce2F
orf02168	385991321	506926450	479314883	COG1463Q	MCE-family protein Mce3A
orf02169	385991322	506926451	479314884	COG1463Q	MCE-family protein Mce3B
orf02170	385991323	506926452	479314885	COG1463Q	MCE-family protein Mce3C
orf02171	385991324	506926453	479314886	COG1463Q	MCE-family protein Mce3D
orf02173	385991326	506926455	479314888	COG1463Q	MCE-family protein Mce3F
orf03885	385992724	506928101	479316496	COG1463Q	MCE-family protein Mce4A
orf03884	385992723	506928100	479316495	COG1463Q	MCE-family protein Mce4B
orf03883	385992722	506928099	479316494	COG1463Q	MCE-family protein Mce4C
orf03882	385992721	506928098	479316493	COG1463Q	MCE-family protein Mce4D
orf03880	385992719	506928096	479316491	COG1463Q	MCE-family protein Mce4F
orf01177	385990502	506925506	479313951	COG0318I	medium chain fatty-acid-CoA ligase FadD14
orf00565	385990012	506924925	479313380	COG1835I	membrane acyltransferase
orf00257	385989745	506924630	479313081	COG1835I	membrane acyltransferase
orf00440	385989909	506924807	479313259	COG3321Q	membrane bound polyketide synthase Pks6
orf00425	385989896	506924793	479313246	COG1252C	membrane NADH dehydrogenase
orf00297	385989782	506924670	479313119	COG2223P	membrane nitrite extrusion protein
orf00291	385989776	506924664	479313114	COG2223P	membrane nitrite extrusion protein
orf00402	385989876	506924771	479313223	COG3427S	membrane oxidoreductase
orf02883	385991902	506927136	479315552	-	membrane protein
orf01567	385990823	506925878	479314310	COG3714S	membrane protein
orf02458	385991562	506926735	479315153	-	membrane protein
orf04212	385993013	506928416	479316816	-	membrane protein
orf00104	385989615	506924482	479312933	COG3305S	membrane protein
orf01399	385990679	506925715	479314152	-	membrane protein
orf01655	385990898	506925959	479314387	-	membrane protein
orf00587	385990031	506924947	479313402	-	membrane protein
orf01802	385991023	506926099	479314535	COG3247S	membrane protein
orf00437	385989907	506924804	479313257	-	membrane protein
orf02325	385991444	506926600	479315017	-	membrane protein
orf01695	385990929	506925996	479314420	-	membrane protein
orf00017	385989546	506924401	479312845	-	membrane protein
orf04092	385992908	506928299	479316699	COG1721R	membrane protein
orf00581	385990026	506924940	479313395	-	membrane protein
orf03984	385992814	506928190	479316592	-	membrane protein
orf01583	385990839	506925894	479314327	COG4447R	membrane protein
orf01203	385990525	506925529	479313974	-	membrane protein
orf02859	385991879	506927113	479315528	-	membrane protein
orf01660	385990903	506925964	479314392	COG1240H	membrane protein
orf01591	385990846	506925901	479314334	-	membrane protein
orf03820	385992669	506928038	479316433	-	membrane protein
orf03767	385992628	506927985	479316390	-	membrane protein
orf00019	385989547	506924403	479312848	COG3879S	membrane protein
orf04072	385992889	506928279	479316680	-	membrane protein
orf04320	385993099	506928513	479316914	COG1674D	membrane protein
orf03866	385992709	506928083	479316478	-	membrane protein
orf01114	385990454	506925444	479313894	-	membrane protein
orf04307	385993092	506928502	479316903	-	membrane protein
orf01229	385990543	506925554	479313996	COG0628R	membrane protein
orf00486	385989951	506924854	479313307	-	membrane protein
orf00228	385989716	506924601	479313052	-	membrane protein
orf02881	385991900	506927134	479315550	-	membrane protein
orf02085	385991261	506926371	479314806	-	membrane protein
orf04025	385992853	506928234	479316635	-	membrane protein
orf02441	385991545	506926718	479315136	-	membrane protein
orf02927	385991938	506927179	479315594	COG1742S	membrane protein
orf01691	385990927	506925993	479314417	-	membrane protein
orf00379	385989854	506924749	479313202	-	membrane protein
orf02836	385991857	506927091	479315506	COG1559R	membrane protein
orf02894	385991912	506927147	479315564	COG0494L	membrane protein
orf00346	385989823	506924717	479313170	-	membrane protein
orf01922	385991127	506926216	479314646	COG1275P	membrane protein
orf00589	385990032	506924948	479313403	COG3889R	membrane protein
orf00256	385989744	506924629	479313080	-	membrane protein
orf04321	385993100	506928514	479316915	-	membrane protein
orf04094	385992911	506928301	479316701	COG1714S	membrane protein
orf03093	385992072	506927342	479315755	-	membrane protein
orf00754	385990163	506925107	479313559	-	membrane protein
orf04089	385992905	506928296	479316696	-	membrane protein
orf01792	385991014	506926090	479314526	COG2314S	membrane protein
orf01526	385990786	506925835	479314270	-	membrane protein
orf04326	385993105	506928519	479316920	-	membrane protein
orf01527	385990787	506925836	479314271	-	membrane protein
orf01380	385990664	506925696	479314133	COG2951M	membrane protein
orf02176	385991329	506926458	479314891	-	membrane protein
orf00554	385990003	506924914	479313369	-	membrane protein
orf00446	385989915	506924814	479313266	-	membrane protein
orf04312	385993095	506928505	479316906	COG0455D	membrane protein
orf00394	385989868	506924763	479313215	-	membrane protein
orf00014	385989544	506924398	479312843	-	membrane protein
orf00133	385989635	506924512	479312962	COG1376S	membrane protein
orf01786	385991009	506926084	479314521	-	membrane protein
orf01381	385990665	506925697	479314134	COG4420S	membrane protein
orf02098	385991270	506926383	479314817	COG1950S	membrane protein
orf00745	385990154	506925098	479313550	-	membrane protein MmpS5
orf01803	385991024	506926100	479314536	COG2114T	membrane-anchored adenylyl cyclase Cya
orf00323	385989803	506924695	479313147	COG1404O	membrane-anchored mycosin
orf04304	385993090	506928500	479316901	COG1404O	membrane-anchored mycosin Mycp1
orf03836	385992682	506928053	479316447	COG1404O	membrane-anchored mycosin MycP4
orf02604	385991679	506926875	479315292	COG3511M	membrane-associated phospholipase C 1
orf04068	385992885	506928275	479316676	COG0265O	membrane-associated serine protease
orf03700	385992577	506927919	479316327	COG0789K	MerR family transcriptional regulator
orf02016	385991199	506926306	479314743	COG0789K	MerR family transcriptional regulator
orf00385	385989860	506924755	479313208	COG0789K	merR-family heat shock protein transcriptional repressor
orf00460	385989926	506924828	479313280	COG0474P	metal cation transporting P-type ATPase
orf01075	385990419	506925407	479313856	COG2217P	metal cation transporting P-type ATPase
orf01000	385990365	506925340	479313790	COG0474P	metal cation transporting P-type ATPase
orf03626	385992514	506927847	479316259	COG2217P	metal cation transporting P-type ATPase CtpC
orf01647	385990891	506925951	479314379	COG2217P	metal cation transporting P-type ATPase CtpD
orf02210	385991353	506926493	479314920	COG0474P	metal cation transporting P-type ATPase CtpF
orf02204	385991348	506926487	479314915	COG2217P	metal cation transporting P-type ATPase CtpG
orf04148	385992959	506928353	479316755	COG2217P	metal cation transporting P-type ATPase CtpJ
orf01818	385991036	506926112	479314548	COG0491R	metallo-beta-lactamase superfamily protein
orf03499	385992414	506927728	479316140	COG0714R	methanol dehydrogenase transcriptional regulatory protein MoxR3
orf00805	385990205	506925156	479313609	COG0024J	methionine aminopeptidase
orf03159	385992126	506927404	479315820	COG0024J	methionine aminopeptidase
orf03328	385992268	506927566	479315982	COG0620E	methionine synthase, vitamin-B12 independent
orf01572	385990828	506925883	479314315	COG0223J	methionyl-tRNA formyltransferase
orf01117	385990457	506925447	479313897	COG0143J	methionyl-tRNA synthetase
orf00710	385990129	506925063	479313518	COG2230M	methoxy mycolic acid synthase 1
orf00709	385990128	506925062	479313517	COG2230M	methoxy mycolic acid synthase 2
orf00708	385990127	506925061	479313516	COG2230M	methoxy mycolic acid synthase 3
orf00707	385990126	506925060	479313515	COG2230M	methoxy mycolic acid synthase 4
orf01474	385990743	506925785	479314221	COG0350L	methylated-DNA--protein-cysteine methyltransferase
orf03725	385992595	506927943	479316351	COG0190H	methylenetetrahydrofolate dehydrogenase/methenyltetrahydrofolate cyclohydrolase
orf00829	385990222	506925177	479313633	COG1012C	methylmalonate-semialdehyde dehydrogenase MmsA
orf01483	385990750	506925793	479314228	COG0346E	methylmalonyl-CoA epimerase
orf02978	385991976	506927227	479315643	COG2265J	methyltransferase
orf03358	385992294	506927592	479316008	COG2226H	methyltransferase
orf00237	385989725	506924610	479313061	COG0220R	methyltransferase
orf01679	385990919	506925982	479314408	COG2226H	methyltransferase
orf04098	385992915	506928305	479316706	COG2227H	methyltransferase
orf00253	385989741	506924626	479313077	COG2226H	methyltransferase/methylase
orf00569	385990015	506924928	479313384	COG2226H	methyltransferase/methylase
orf00570	385990016	506924929	479313385	-	methyltransferase/methylase
orf00103	385989614	506924481	479312932	COG2226H	methyltransferase/methylase
orf01998	385991182	506926289	479314726	COG1285S	Mg2+ transport P-type ATPase C
orf00395	385989869	506924764	479313216	COG2239P	Mg2+ transport transmembrane protein
orf01264	385990569	506925585	479314026	COG2079R	MmgE/PrpD family protein
orf03682	385992566	506927902	479316314	COG0314H	MoaD-MoaE fusion protein MoaX
orf02048	385991228	506926337	479314773	COG1118P	molybdate ABC transporter ATP-binding protein
orf02047	385991227	506926336	479314772	COG4149P	molybdate ABC transporter permease protein
orf02046	385991226	506926335	479314771	COG0725P	molybdate ABC transporter substrate-binding protein
orf03435	385992362	506927665	479316082	COG2896H	molybdenum cofactor biosynthesis protein A2
orf00952	385990325	506925293	479313746	COG0315H	molybdenum cofactor biosynthesis protein C1
orf03437	385992363	506927667	479316084	COG0315H	molybdenum cofactor biosynthesis protein C2
orf03683	385992567	506927903	479316315	COG0315H	molybdenum cofactor biosynthesis protein C3
orf03444	385992368	506927675	479316092	COG0314H	molybdenum cofactor biosynthesis protein E1
orf00954	385990327	506925295	479313748	COG0314H	molybdenum cofactor biosynthesis protein E2
orf03441	385992366	506927672	479316089	COG0476H	molybdenum cofactor biosynthesis protein MoeB2
orf00953	385990326	506925294	479313747	COG0521H	molybdopterin biosynthesis protein
orf00473	385989938	506924841	479313294	COG0303H	molybdopterin biosynthesis protein
orf01102	385990444	506925432	479313882	COG0303H	molybdopterin biosynthesis protein
orf02589	385991669	506926861	479315278	COG0476H	molybdopterin biosynthesis protein MoeW
orf01859	385991077	506926158	479314590	COG0535R	molybdopterin biosynthesis protein MoeX
orf01517	385990779	506925826	479314261	COG0476H	molybdopterin biosynthesis protein MoeY
orf03553	385992454	506927778	479316189	COG0476H	molybdopterin biosynthesis-like protein MoeZ
orf02727	385991768	506926985	479315400	COG0746H	molybdopterin-guanine dinucleotide biosynthesis protein A
orf00617	385990057	506924975	479313433	COG2072P	monooxygenase
orf00874	385990260	506925220	479313675	COG1359S	monooxygenase
orf04273	385993064	506928472	479316872	COG2072P	monooxygenase EthA
orf02367	385991478	506926644	479315058	COG1218P	monophosphatase CysQ
orf01495	385990761	506925805	479314242	COG1310R	Mov34/MPN/PAD-1 family protein
orf00605	385990045	506924963	479313420	COG4948M	muconate cycloisomerase
orf00347	385989825	506924719	479313172	COG4829Q	muconolactone isomerase
orf01865	385991081	506926163	479314595	COG0842V	multidrug resistance ABC transporter permease protein
orf00863	385990250	506925209	479313666	COG2814G	multidrug resistance integral membrane efflux protein EmrB
orf03386	385992320	506927619	479316037	COG2076P	multidrugs-transport integral membrane protein Mmr
orf03247	385992198	506927484	479315902	COG3321Q	multifunctional mycocerosic acid synthase membrane-associated Mas
orf01880	385991094	506926177	479314609	COG0494L	MutT/nudix family protein
orf01088	385990431	506925419	479313869	COG0745T	mycobacterial persistence regulator
orf00760	385990168	506925114	479313566	-	mycofactocin system RPExFGAL protein
orf00509	385989968	506924874	479313327	COG2230M	mycolic acid synthase PcaA
orf00508	385989967	506924873	479313326	COG2230M	mycolic acid synthase UmaA
orf02057	385991235	506926344	479314780	COG1804C	mycolyltransferase antigen 85B
orf00568	385990014	506924927	479313383	COG2382P	mycolyltransferase II
orf01442	385990717	506925755	479314190	COG0627R	mycolyltransferase II
orf00901	385990282	506925246	479313701	COG0456R	mycothiol biosynthesis acetyltransferase
orf01204	385990526	506925530	479313975	COG2120S	mycothiol conjugate amidase Mca
orf03151	385992119	506927396	479315812	COG1249C	mycothione reductase
orf00057	385989578	506924437	479312883	COG1260I	myo-inositol-1-phosphate synthase
orf01524	385990784	506925833	479314268	COG2141C	N5,N10-methylenetetrahydromethanopterin reductase-related protein
orf03259	385992209	506927496	479315914	COG2141C	N5,N10-methylenetetrahydromethanopterin reductase-related protein
orf03909	385992747	506928122	479316522	COG2141C	N5,N10-methylenetetrahydromethanopterin reductase-related protein
orf01456	385990728	506925768	479314204	COG2890J	N5-glutamine S-adenosyl-L-methionine-dependent methyltransferase
orf02528	385991623	506926803	479315224	COG0025P	Na+/H+ exchanger
orf01315	385990609	506925635	479314072	COG2120S	N-Acetyl-1-D-myo-Inosityl-2-amino-2-deoxy-alpha- D-glucopyranoside deacetylase MshB
orf03698	385992575	506927917	479316325	COG1820G	N-acetylglucosamine-6-phosphate deacetylase
orf03039	385992025	506927286	479315703	COG1246E	N-acetylglutamate synthase
orf04229	385993030	506928433	479316834	COG2220R	N-acetylmuramic acid hydroxylase
orf04118	385992934	506928324	479316725	COG0860M	N-acetylmuramoyl-L-alanine amidase
orf03146	385992114	506927392	479315808	COG2153R	N-acetyltransferase
orf03166	385992130	506927410	479315827	COG3393R	N-acetyltransferase
orf01016	385990373	506925353	479313804	COG3153R	N-acetyltransferase
orf00463	385989929	506924831	479313283	-	N-acetyltransferase
orf03346	385992282	506927580	479315996	COG3176R	N-acetyltransferase
orf00801	385990201	506925152	479313605	COG0188L	N-acetyltransferase
orf02956	385991956	506927207	479315623	COG0456R	N-acetyltransferase
orf02406	385991513	506926683	479315101	COG0456R	N-acetyltransferase
orf04341	385993118	506928533	479316935	COG0860M	N-acetymuramyl-L-alanine amidase-related protein
orf02710	385991756	506926971	479315387	COG0171H	NAD synthetase
orf00181	385989674	506924556	479313006	COG3288C	NAD(P) transhydrogenase alpha subunit
orf00180	385989673	506924555	479313005	COG3288C	NAD(P) transhydrogenase alpha subunit
orf00182	385989675	506924557	479313007	COG1282C	NAD(P) transhydrogenase beta subunit
orf00616	385990056	506924974	479313431	COG0240C	NAD(P)H-dependent glycerol-3-phosphate dehydrogenase
orf03294	385992237	506927531	479315948	COG0240C	NAD(P)H-dependent glycerol-3-phosphate dehydrogenase
orf01292	385990590	506925613	479314050	COG0846K	NAD-dependent deacetylase
orf03327	385992267	506927565	479315981	COG0272L	NAD-dependent DNA ligase LigA
orf04027	385992855	506928236	479316637	COG0451M	NAD-dependent epimerase/dehydratase family protein
orf02043	385991223	506926332	479314768	COG1252C	NADH dehydrogenase Ndh
orf03478	385992395	506927708	479316122	COG0838C	NADH dehydrogenase subunit A
orf03479	385992396	506927709	479316123	COG0377C	NADH dehydrogenase subunit B
orf03480	385992397	506927710	479316124	COG0852C	NADH dehydrogenase subunit C
orf03481	385992398	506927711	479316125	COG0649C	NADH dehydrogenase subunit D
orf03482	385992399	506927712	479316126	COG1905C	NADH dehydrogenase subunit E
orf03483	385992400	506927713	479316127	COG1894C	NADH dehydrogenase subunit F
orf03484	385992401	506927714	479316128	COG1034C	NADH dehydrogenase subunit G
orf03485	385992402	506927715	479316129	COG1005C	NADH dehydrogenase subunit H
orf03486	385992403	506927716	479316130	COG1143C	NADH dehydrogenase subunit I
orf03487	385992404	506927717	479316131	COG0839C	NADH dehydrogenase subunit J
orf03489	385992405	506927719	479316133	COG1009C	NADH dehydrogenase subunit L
orf03490	385992406	506927720	479316134	COG1008C	NADH dehydrogenase subunit M
orf03491	385992407	506927721	479316135	COG1007C	NADH dehydrogenase subunit N
orf03545	385992447	506927770	479316181	COG2816L	NADH pyrophosphatase
orf01663	385990906	506925967	479314395	-	NADH-dependent enoyl-[acyl-carrier-protein] reductase
orf03366	385992302	506927599	479316016	COG1064R	NADP-dependent alcohol dehydrogenase
orf00975	385990344	506925315	479313766	COG0493E	NADPH:adrenodoxin oxidoreductase
orf00599	385990041	506924958	479313414	COG0447H	naphthoate synthase
orf00627	385990063	506924985	479313442	COG1488H	nicotinate phosphoribosyltransferase
orf01491	385990758	506925801	479314238	COG1488H	nicotinate phosphoribosyltransferase
orf01772	385990995	506926070	479314507	COG0157H	nicotinate-nucleotide pyrophosphorylase
orf02445	385991549	506926722	479315140	COG2038H	nicotinate-nucleotide--dimethylbenzimidazole phosphoribosyltransferase
orf02687	385991743	506926951	479315367	COG1057H	nicotinic acid mononucleotide adenylyltransferase
orf01925	385991128	506926218	479314648	COG5013C	nitrate reductase NarX
orf00931	385990307	506925273	479313729	COG4585T	nitrate/nitrite response transcriptional regulator
orf00930	385990306	506925272	479313728	COG2197T	nitrate/nitrite response transcriptional regulator
orf02577	385991660	506926850	479315268	COG2223P	nitrite extrusion protein 1 NarK1
orf02648	385991716	506926917	479315335	COG0155P	nitrite reductase
orf00283	385989767	506924655	479313106	COG1251C	nitrite reductase [NAD(P)H] large subunit
orf00284	385989768	506924656	479313107	COG2146P	nitrite reductase [NAD(P)H] small subunit
orf01641	385990885	506925945	479314375	COG0822C	nitrogen fixation protein NifU-related protein
orf01913	385991121	506926208	479314639	-	NLP/P60 family protein
orf03506	385992421	506927735	479316147	COG0596R	non-heme haloperoxidase Hpx
orf01323	385990617	506925643	479314081	COG0436E	N-succinyldiaminopimelate aminotransferase
orf00156	385989653	506924531	479312981	COG0596R	N-terminal truncated epoxide hydrolase EphF
orf00681	385990104	506925034	479313489	COG1085C	N-terminal truncated galactose-1-phosphate uridylyltransferase
orf00657	385990090	506925013	479313470	COG0642T	N-terminal truncated two component system sensor kinase
orf03049	385992033	506927295	479315712	COG0286V	N-terminal truncated type I restriction/modification system DNA methylase HsdM
orf02718	385991762	506926978	479315394	COG0105F	nucleoside diphosphate kinase
orf01132	385990470	506925461	479313910	COG3956R	nucleoside triphosphate pyrophosphohydrolase
orf00618	385990058	506924976	479313434	COG1666S	nucleotide-binding protein
orf03705	385992582	506927925	479316333	COG2873E	O-acetylhomoserine aminocarboxypropyltransferase
orf04189	385992992	506928394	479316794	COG1134G	O-antigen/lipopolysaccharide ABC transporter ATP-binding protein RfbE
orf04191	385992994	506928396	479316796	COG1682G	O-antigen/lipopolysaccharide ABC transporter permease protein RfbD
orf02791	385991821	506927046	479315460	COG1949A	oligoribonuclease
orf01369	385990654	506925685	479314122	COG4122R	O-methyltransferase
[truncated: 1,375 more rows]
[truncated: 6 more columns]

## Sheet: Sheet2
Table S5-2. Orthologs shared by any three genomes.
1458	CCDC5180/NC_017522	CCDC5079/NC_021251	NITR203/NC_021054	COG	Description
orf00059	385989580	506924439	-	-	membrane protein
orf00296	385989781	506924669	-	COG0146E	5-oxoprolinase
orf00821	385989793	-	479313133	-	putative PE-PGRS family protein PE_PGRS3
orf00314	385989797	506924687	-	-	ESX-3 secretion system protein EccB3
orf00387	385989862	506924757	-	COG5651N	PPE family protein
orf00490	385989954	506924857	-	-	hypothetical protein
orf00583	385990027	506924942	-	-	PE-PGRS family protein
orf00590	385990033	506924949	-	COG0463M	dolichyl-phosphate sugar synthase
orf00676	385990101	506925029	-	-	hypothetical protein
orf00713	385990132	506925066	-	COG0383G	alpha-mannosidase
orf00768	385990174	-	479313573	-	hypothetical protein
orf00812	385990211	506925163	-	-	hypothetical protein
orf00814	385990213	506925165	-	-	PE-PGRS family protein
orf00867	385990254	506925212	-	-	hypothetical protein
orf00870	385990256	506925216	-	-	hypothetical protein
orf00936	385990311	506925278	-	COG2211G	membrane transporter
orf00947	385990321	506925288	-	COG0183I	acyl-CoA thiolase FadA
orf00958	385990329	506925298	-	COG2896H	molybdenum cofactor biosynthesis protein A1
orf00972	385990341	506925312	-	-	hypothetical protein
orf00979	385990346	506925319	-	-	hypothetical protein
orf00980	385990347	506925320	-	COG3021S	hypothetical protein
orf00982	385990349	506925322	-	COG3903R	LuxR family transcriptional regulator
-	385990350	506925323	479313772	-	transcriptional regulator
orf01067	385990413	506925399	-	-	lipoprotein LprP
orf01070	385990415	506925402	-	-	hypothetical protein
orf01076	385990420	506925408	-	-	integral membrane protein
orf01161	385990492	506925490	-	-	hypothetical protein
orf01162	385990493	506925491	-	-	hypothetical protein
orf01248	385990557	506925572	-	-	hypothetical protein
orf01270	385990573	506925591	-	-	PPE family protein
orf01374	385990659	506925690	-	COG0647G	hydrolase
orf01393	385990675	506925709	-	-	PE-PGRS family protein
orf01408	385990687	506925724	-	COG2814G	multidrug resistance efflux protein
orf01409	385990688	506925726	-	-	multidrug resistance efflux protein
orf01418	385990696	506925733	-	COG0515R	serine/threonine protein kinase
orf01486	385990753	506925796	-	-	PE-PGRS family protein
orf01509	385990773	506925819	-	COG1132V	drugs ABC transporter ATP-binding protein
orf01535	385990793	506925844	-	-	desaturase-related protein
orf01667	385990908	506925969	-	-	hypothetical protein
orf01665	385990909	506925970	-	COG1585O	hypothetical protein
orf01670	385990912	506925974	-	-	membrane protein
orf01681	385990920	506925984	-	-	hypothetical protein
orf01687	385990924	506925989	-	COG0399M	TDP-4-oxo-6-deoxy-D-glucose transaminase
orf01764	385990988	506926061	-	-	REP13E12 repeat-containing protein
orf01821	385991038	506926115	-	COG0627R	hypothetical protein
-	385991068	506926148	479314580	-	phthalate permease family protein
-	385991069	506926149	479314581	-	hypothetical protein
orf02005	385991189	506926296	-	-	PE-PGRS family protein
orf02082	385991258	506926368	-	COG3315Q	hypothetical protein
-	385991263	506926376	479314810	-	hypothetical protein
orf02112	385991283	506926397	-	COG5651N	PPE family protein
-	385991331	506926460	479314893	-	hypothetical protein
orf02179	385991333	506926464	-	-	hypothetical protein
orf02180	385991334	506926465	-	-	hypothetical protein
orf02209	385991352	506926492	-	COG0474P	metal cation transporting P-type ATPase CtpF
orf02212	385991355	506926495	-	COG0531E	putative integral membrane protein
orf02247	385991380	506926526	-	-	hypothetical protein
orf02248	385991381	506926527	-	COG4889R	helicase
orf02291	385991417	506926568	-	COG1429H	cobaltochelatase subunit CobN
orf02295	385991420	506926572	-	COG2082H	precorrin-8X methylmutase
orf02321	385991440	506926596	-	-	transposase
orf02323	385991442	506926598	-	COG0006E	putative Xaa-Pro dipeptidase
orf02334	385991453	506926609	-	COG0553K	putative helicase HelZ
orf02396	385991503	506926673	-	COG0769M	UDP-N-acetylmuramoylalanyl-D-glutamate-2,6-diaminopimelat E ligase
orf02400	385991507	506926677	-	-	PE-PGRS family protein
orf02532	385991626	506926808	-	COG0775F	hypothetical protein
orf02546	385991637	-	479315241	-	hypothetical protein
orf02566	385991650	506926840	-	COG0589T	universal stress protein
orf02567	385991651	506926841	-	COG0531E	cationic amino acid transport integral membrane protein RocE
orf02603	385991678	506926874	-	COG3511M	membrane-associated phospholipase C 2
orf02702	385991752	506926964	-	COG0664T	transmembrane protein
orf02703	385991753	506926965	-	COG0668M	putative transmembrane protein
-	385991767	506926983	479315399	-	putative resuscitation-promoting factor RpfE
orf02806	385991832	506927060	-	-	fatty-acid synthase
orf02925	385991936	506927177	-	COG0586S	DedA family protein
orf02964	385991964	506927215	-	COG1232H	protoporphyrinogen oxidase
orf03033	385992020	-	479315698	-	hypothetical protein
orf03324	385992265	506927562	-	COG0154J	aspartyl/glutamyl-tRNA amidotransferase subunit A
orf03400	385992332	506927631	-	COG3119P	putative hydrolase
orf03418	385992348	506927649	-	COG1960I	hypothetical protein
-	385992369	506927676	479316093	-	hypothetical protein
orf03467	385992385	506927697	-	COG5651N	PPE family protein
orf03492	385992408	506927722	-	COG5651N	PPE family protein
orf03494	385992409	506927723	-	COG5651N	PPE family protein
orf03528	385992438	506927755	-	-	hypothetical protein
orf03588	385992481	506927810	-	-	hypothetical protein
orf03592	385992485	506927814	-	COG1752R	putative integral membrane transport protein
orf03621	385992510	506927842	-	COG1216R	dTDP-rha:a-D-glcnac-diphosphoryl polyprenol, a-3-L-rhamnosyl transferase
orf03685	385992568	506927905	-	COG2896H	molybdenum cofactor biosynthesis protein A3
orf03688	385992569	506927907	-	COG3629T	putative transcriptional regulatory protein EmbR
orf03719	385992591	506927937	-	COG5651N	PPE family protein
orf03739	385992606	506927957	-	COG0587L	error-prone DNA polymerase
orf03743	385992609	506927961	-	COG1024I	enoyl-CoA hydratase EchA18
orf03766	385992627	506927984	-	-	hypothetical protein
orf03784	385992643	506928001	-	COG0516F	inosine 5'-monophosphate dehydrogenase
orf03809	385992661	506928026	-	COG5651N	PPE family protein
orf03810	385992662	506928027	-	-	PPE family protein
-	385992663	506928030	479316425	-	PPE family protein
orf03896	385992736	506928111	-	-	acetohydroxyacid synthase
orf03952	385992786	506928161	-	COG1028Q	short chain dehydrogenase
orf04030	385992858	-	479316640	-	transposase
orf04079	385992895	506928286	-	-	hypothetical protein
orf04193	385992996	506928398	-	-	hypothetical protein
orf04194	385992997	506928399	-	-	hypothetical protein
orf04238	385993037	-	479316841	COG3321Q	phthioceranic/hydroxyphthioceranic acid synthase
orf04299	385993085	506928496	-	-	hypothetical protein
orf04347	385993124	506928539	-	COG0706U	putative inner membrane protein translocase component YidC
orf00013	-	506924397	479312842	-	hypothetical protein
orf00018	-	506924402	479312846	-	septation inhibitor protein
orf00037	-	506924420	479312865	-	hypothetical protein
orf00043	-	506924424	479312869	COG0236I	acyl carrier protein
orf00064	-	506924444	479312890	COG0360J	30S ribosomal protein S6
orf00066	-	506924446	479312892	COG0238J	30S ribosomal protein S18
orf00076	-	506924455	479312900	-	hypothetical protein
orf00078	-	506924457	479312902	-	antitoxin
orf00085	-	506924464	479312909	-	hypothetical protein
orf00088	-	506924467	479312916	-	hypothetical protein
orf00112	-	506924492	479312944	-	hypothetical protein
orf00117	-	506924498	479312949	-	hypothetical protein
orf00119	-	506924499	479312950	COG0227J	50S ribosomal protein
orf00124	-	506924503	479312953	-	hypothetical protein
orf00132	-	506924511	479312961	-	hypothetical protein
orf00172	-	506924547	479312997	-	hypothetical protein
orf00173	-	506924548	479312998	-	hypothetical protein
orf00176	-	506924551	479313001	-	PE family protein
orf00183	-	506924558	479313008	-	hypothetical protein
orf00213	-	506924588	479313039	-	metallothionein MymT
orf00217	-	506924592	479313043	COG1937S	hypothetical protein
orf00267	-	506924639	479313090	-	secreted protein
orf00270	-	506924642	479313093	-	antitoxin
orf00281	-	506924653	479313104	-	hypothetical protein
orf00309	-	506924681	479313130	-	antitoxin
orf00319	-	506924691	479313143	-	esat-6 like protein
orf00320	-	506924692	479313144	COG4842S	low molecular weight protein antigen 7
orf00330	-	506924702	479313155	-	antitoxin
orf00332	-	506924704	479313157	-	antitoxin VapB2
orf00374	-	506924746	479313199	-	lipoprotein LpqJ
orf00411	-	506924780	479313232	-	glycine rich protein
orf00412	-	506924781	479313233	COG3360S	preprotein translocase subunit
orf00450	-	506924818	479313270	COG2104H	sulfur carrier protein ThiS
orf00452	-	506924820	479313272	-	hypothetical protein
orf00459	-	506924827	479313279	-	hypothetical protein
orf00465	-	506924833	479313285	-	hypothetical protein
orf00499	-	506924864	479313317	-	hydrophobic protein
orf00502	-	506924867	479313320	-	membrane protein
orf00517	-	506924882	479313334	-	transmembrane protein
orf00546	-	506924908	479313362	-	excisionase
orf00556	-	506924916	479313371	-	hypothetical protein
orf00562	-	506924922	479313377	-	transmembrane protein
orf00595	-	506924954	479313410	-	transmembrane protein
orf00601	-	506924960	479313416	COG5302R	antitoxin
orf00621	-	506924979	479313437	-	hypothetical protein
orf00624	-	506924982	479313440	-	hypothetical protein
orf00625	-	506924983	479313441	-	hypothetical protein
orf00636	-	506924993	479313450	-	antitoxin
orf00645	-	506925002	479313459	COG1463Q	mce-family protein Mce2B
orf00651	-	506925008	479313465	COG4118D	antitoxin
orf00653	-	506925010	479313467	-	hypothetical protein
orf00655	-	506925012	479313469	COG2002K	antitoxin
orf00660	-	506925016	479313473	-	exported protein
orf00666	-	506925021	479313478	COG4423S	antitoxin
orf00670	-	506925024	479313480	-	hypothetical protein
orf00672	-	506925026	479313482	-	hypothetical protein
orf00677	-	506925030	479313485	-	membrane protein
orf00678	-	506925031	479313486	-	antitoxin
orf00685	-	506925038	479313493	-	membrane protein
orf00686	-	506925039	479313494	COG4423S	antitoxin
orf00689	-	506925042	479313497	COG4118D	antitoxin
orf00698	-	506925051	479313506	COG5450K	hypothetical protein
orf00699	-	506925052	479313507	COG0267J	50S ribosomal protein L33
orf00722	-	506925074	479313528	-	putative toxin-antitoxin system, toxin component
orf00723	-	506925075	479313529	COG5450K	putative toxin-antitoxin system, antitoxin component
orf00726	-	506925077	479313531	COG2337T	transcriptional modulator of MazE/toxin, MazF
orf00727	-	506925078	479313532	-	antitoxin MazE2
orf00734	-	506925088	479313541	-	hypothetical protein
orf00757	-	506925110	479313562	-	hypothetical protein
orf00759	-	506925113	479313565	-	hypothetical protein
orf00769	-	506925121	479313574	-	hypothetical protein
orf00775	-	506925127	479313580	COG0185J	30S ribosomal protein S19
orf00779	-	506925131	479313584	COG0255J	50S ribosomal protein L29
orf00788	-	506925139	479313592	COG0199J	30S ribosomal protein S14
orf00793	-	506925144	479313597	COG1841J	50S ribosomal protein L30
orf00808	-	506925159	479313612	-	thiamine pyrophosphate-requiring enzyme
orf00823	-	506925171	479313627	-	antitoxin
orf00825	-	506925173	479313629	-	hypothetical protein
orf00826	-	506925174	479313630	-	hypothetical protein
orf00832	-	506925180	479313636	COG3415L	transposase
orf00841	-	506925188	479313644	COG1141C	ferredoxin
orf00861	-	506925207	479313663	-	hypothetical protein
orf00862	-	506925208	479313665	-	transcriptional regulator
orf00868	-	506925214	479313670	COG1828F	phosphoribosylformylglycinamidine synthase subunit PurS
orf00892	-	506925237	479313691	-	hypothetical protein
orf00911	-	506925255	479313711	COG0675L	transposase
orf00916	-	506925261	479313717	-	hypothetical protein
orf00927	-	506925269	479313725	-	transmembrane protein
orf00951	-	506925291	479313745	-	hypothetical protein
orf00956	-	506925297	479313750	COG1977H	molybdenum cofactor biosynthesis protein D2
orf00968	-	506925308	479313760	-	transmembrane protein
orf00969	-	506925309	479313761	COG1846K	transcriptional regulator, marR-family
orf00971	-	506925311	479313763	-	transmembrane protein
orf00978	-	506925318	479313768	-	hypothetical protein
orf00989	-	506925330	479313780	-	hypothetical protein
orf00992	-	506925332	479313782	-	membrane protein
orf01001	-	506925341	479313791	-	hypothetical protein
orf01002	-	506925342	479313792	-	hypothetical protein
orf01006	-	506925346	479313796	-	hypothetical protein
orf01011	-	506925350	479313800	-	PE family protein
orf01015	-	506925352	479313803	COG4453S	hypothetical protein
orf01044	-	506925381	479313831	-	hypothetical protein
orf01046	-	506925382	479313832	-	hypothetical protein
orf01045	-	506925383	479313833	-	hypothetical protein
orf01047	-	506925384	479313834	COG1605E	chorismate mutase
orf01061	-	506925396	479313847	-	antitoxin
orf01068	-	506925400	479313850	-	hypothetical protein
orf01074	-	506925406	479313855	-	hypothetical protein
orf01086	-	506925417	479313867	-	50S ribosomal protein L32
orf01105	-	506925435	479313885	-	hypothetical protein
orf01106	-	506925436	479313886	-	N-terminal truncated methyltransferase
orf01138	-	506925467	479313916	-	hypothetical protein
orf01155	-	506925484	479313933	-	hypothetical protein
orf01156	-	506925485	479313934	-	hypothetical protein
orf01166	-	506925495	479313941	-	hypothetical protein
orf01175	-	506925504	479313949	-	hypothetical protein
orf01205	-	506925531	479313976	-	hypothetical protein
orf01210	-	506925536	479313980	-	PE-PGRS family protein
orf01212	-	506925538	479313982	-	PE family protein
orf01214	-	506925540	479313983	-	hypothetical protein
orf01219	-	506925544	479313986	-	hypothetical protein
orf01231	-	506925556	479313998	-	antitoxin
orf01236	-	506925561	479314003	COG1722L	exodeoxyribonuclease VII small subunit
orf01242	-	506925567	479314009	-	antitoxin VapB32
orf01245	-	506925570	479314012	-	hypothetical protein
orf01249	-	506925573	479314014	-	hypothetical protein
orf01269	-	506925590	479314030	COG3795S	hypothetical protein
orf01274	-	506925595	479314032	COG0183I	putative acetyl-CoA acetyltransferase
orf01284	-	506925605	479314042	-	hypothetical protein
orf01288	-	506925609	479314046	-	hypothetical protein
orf01297	-	506925618	479314055	-	hypothetical protein
orf01299	-	506925620	479314057	-	hypothetical protein
orf01304	-	506925624	479314061	COG2154H	pterin-4-alpha-carbinolamine dehydratase
orf01341	-	506925659	479314097	-	PE family protein
orf01343;orf02600	-	506925661;506926871	479314099	COG4842S	esat-6 like protein EsxK
orf01344	-	506925662	479314100	-	putative esat-6 like protein EsxL
orf01360	-	506925676	479314113	-	hypothetical protein
orf01378	-	506925694	479314131	-	hypothetical protein
orf01391	-	506925707	479314144	-	antitoxin VapB33
orf01396	-	506925712	479314149	COG2026J	toxin RelE
orf01397	-	506925713	479314150	COG2161D	antitoxin RelB
orf01454	-	506925766	479314202	COG0254J	50S ribosomal protein L31
orf01461	-	506925773	479314210	COG0636C	F0F1 ATP synthase subunit C
orf01492	-	506925802	479314239	COG2127S	ATP-dependent Clp protease adaptor protein ClpS
orf01496	-	506925806	479314243	COG1977H	9.5 kDa culture filtrate antigen
orf01505	-	506925815	479314252	COG0236I	acyl carrier protein
orf01520	-	506925829	479314264	-	hypothetical protein
orf01523	-	506925832	479314267	-	hypothetical protein
orf01531	-	506925840	479314275	-	hypothetical protein
orf01553	-	506925865	479314296	-	hypothetical protein
orf01564	-	506925875	479314307	-	antitoxin VapB10
orf01607	-	506925915	479314348	-	hypothetical protein
orf01615	-	506925922	479314354	-	hypothetical protein
orf01652	-	506925956	479314384	-	putative transcriptional regulatory protein
orf01669	-	506925973	479314399	COG1884I	methylmalonyl-CoA mutase
orf01675	-	506925978	479314404	-	antitoxin MazE4
orf01680	-	506925983	479314409	COG3360S	hypothetical protein
orf01689	-	506925991	479314415	COG4106R	hypothetical protein
orf01704	-	506926005	479314429	COG0399M	hypothetical protein
orf01725	-	506926022	479314446	-	hypothetical protein
orf01743	-	506926040	479314464	-	hypothetical protein
orf01752	-	506926049	479314473	COG5450K	antitoxin VapB11
orf01759	-	506926056	479314480	-	membrane protein
orf01820	-	506926114	479314550	COG1842K	hypothetical protein
orf01824	-	506926118	479314553	COG0291J	50S ribosomal protein L35
orf01852	-	506926151	479314583	-	hypothetical protein
orf01863	-	506926161	479314593	COG2835S	hypothetical protein
orf01873	-	506926170	479314602	-	hypothetical protein
orf01888	-	506926185	479314616	-	hypothetical protein
orf01905	-	506926201	479314632	-	antitoxin VapB12
orf01921	-	506926215	479314645	COG0508C	pyruvate dehydrogenase E2 component (dihydrolipoamide acetyltransferase)
orf01924	-	506926217	479314647	-	hypothetical protein
orf01929	-	506926222	479314652	COG4423S	antitoxin
orf01930	-	506926223	479314653	COG3742S	toxin VapC34
orf01946	-	506926237	479314668	-	hypothetical protein
orf01950	-	506926240	479314681	-	hypothetical protein
orf01951	-	506926241	479314682	COG2801L	putative transposase
orf01953	-	506926242	479314683	COG1937S	hypothetical protein
orf01973	-	506926261	479314703	COG1141C	putative ferredoxin
orf01975	-	506926263	479314705	-	PE family protein
orf01978	-	506926266	479314708	-	PE family protein
orf01981	-	506926269	479314709	-	putative esat-6 like protein EsxN
orf01987	-	506926275	479314715	-	putative lipoprotein LppT
orf01993	-	506926284	479314721	-	PE family protein
orf02035	-	506926324	479314760	COG3682K	putative transcriptional regulatory protein
orf02086	-	506926372	479314807	-	hypothetical protein
orf02090	-	506926375	479314809	COG1063E	putative dehydrogenase
orf02102	-	506926387	479314821	-	hypothetical protein
orf02117	-	506926402	479314833	-	hypothetical protein
orf02144	-	506926427	479314859	-	hypothetical protein
orf02150	-	506926433	479314865	-	hypothetical protein
orf02152	-	506926435	479314867	COG4691R	antitoxin VapB14
orf02159	-	506926441	479314872	COG3668R	toxin
orf02160	-	506926443	479314873	COG3609K	antitoxin ParD1
orf02163	-	506926445	479314877	COG4118D	antitoxin
orf02165	-	506926447	479314879	-	hypothetical protein
orf02190	-	506926474	479314900	COG4423S	antitoxin VapB36
orf02193	-	506926477	479314904	COG1872S	PE-PGRS family protein
orf02203	-	506926486	479314914	-	antitoxin
orf02205	-	506926488	479314916	-	hypothetical protein
orf02223	-	506926505	479314932	COG5450K	antitoxin VapB15
orf02231	-	506926510	479314937	COG4889R	helicase
orf02242	-	506926521	479314945	COG4889R	hypothetical protein
orf02279	-	506926557	479314976	-	hypothetical protein
orf02284	-	506926562	479314981	COG0238J	30S ribosomal protein S18
orf02287	-	506926564	479314983	COG0267J	50S ribosomal protein L33
orf02286	-	506926565	479314984	COG0227J	50S ribosomal protein L28
orf02292	-	506926569	479314987	-	hypothetical protein
orf02307	-	506926583	479315000	-	hypothetical protein
orf02309	-	506926585	479315002	-	hypothetical protein
orf02310	-	506926586	479315003	-	hypothetical protein
orf02317	-	506926592	479315008	-	hypothetical protein
orf02337	-	506926612	479315028	-	antitoxin
orf02338	-	506926613	479315029	-	hypothetical protein
orf02341	-	506926618	479315032	-	PE family protein
orf02345	-	506926622	479315036	-	ubiquitin-like protein Pup
orf02351	-	506926628	479315042	COG1550S	hypothetical protein
orf02356	-	506926633	479315047	COG0140E	phosphoribosyl-ATP pyrophosphatase
orf02361	-	506926639	479315053	-	PE-PGRS family protein
orf02364	-	506926641	479315055	-	putative transmembrane protein
orf02368	-	506926645	479315059	-	CopG family DNA-binding protein
orf02375	-	506926652	479315067	-	hypothetical protein
orf02380	-	506926657	479315072	-	antitoxin ParD2
orf02384	-	506926661	479315076	COG0762S	putative transmembrane protein
orf02417	-	506926693	479315111	-	putative integral membrane protein
orf02429	-	506926705	479315123	-	hypothetical protein
orf02464	-	506926741	479315159	-	hypothetical protein
orf02473	-	506926749	479315168	COG3744S	hypothetical protein
orf02475	-	506926750	479315170	-	antitoxin
orf02482	-	506926756	479315176	-	hypothetical protein
orf02500	-	506926774	479315194	COG1522K	hypothetical protein
orf02515	-	506926790	479315210	-	hypothetical protein
orf02542	-	506926817	479315237	-	hypothetical protein
orf02544	-	506926819	479315239	-	hypothetical protein
orf02558	-	506926833	479315252	-	hypothetical protein
orf02595	-	506926866	479315282	-	hypothetical protein
orf02599	-	506926870	479315286	-	putative esat-6 like protein EsxO
orf02605	-	506926876	479315293	-	hypothetical protein
orf02626	-	506926896	479315313	-	PE-PGRS family protein
orf02633	-	506926902	479315320	COG3251S	protein MbtH
orf02643	-	506926912	479315330	-	hypothetical protein
orf02661	-	506926929	479315346	-	membrane protein
orf02676	-	506926941	479315357	COG0268J	30S ribosomal protein S20
orf02681	-	506926945	479315361	-	hypothetical protein
orf02688	-	506926952	479315369	-	hypothetical protein
orf02699	-	506926961	479315380	-	PE family protein
orf02701	-	506926963	479315381	-	hypothetical protein
orf02708	-	506926969	479315385	-	hypothetical protein
orf02709	-	506926970	479315386	COG2020O	hypothetical protein
orf02714	-	506926974	479315390	COG0211J	50S ribosomal protein L27
orf02745	-	506927001	479315416	-	hypothetical protein
orf02760	-	506927016	479315431	-	hypothetical protein
orf02768	-	506927023	479315438	-	PE-PGRS family protein
orf02769	-	506927024	479315439	-	hypothetical protein
orf02772	-	506927027	479315442	-	antitoxin
orf02793	-	506927048	479315462	-	hypothetical protein
orf02798	-	506927053	479315468	-	hypothetical protein
orf02802	-	506927056	479315471	-	membrane protein
orf02808	-	506927062	479315476	-	antitoxin
orf02814	-	506927067	479315481	-	antitoxin
orf02825	-	506927078	479315492	-	putative alanine rich protein
orf02829	-	506927084	479315499	-	antitoxin
orf02833	-	506927088	479315503	-	antitoxin
orf02878	-	506927132	479315548	COG2002K	antitoxin VapB40
orf02886	-	506927139	479315555	COG4691R	antitoxin VapB41
orf02897	-	506927150	479315567	COG0558I	CDP-diacylglycerol--glycerol-3-phosphate 3-phosphatidyltransferase
orf02899	-	506927153	479315570	-	hypothetical protein
orf02914	-	506927167	479315584	-	hypothetical protein
orf02919	-	506927171	479315588	-	hypothetical protein
orf02933	-	506927185	479315600	-	hypothetical protein
orf02943	-	506927193	479315611	-	putative phiRv2 prophage protein
orf02946	-	506927196	479315614	-	putative phiRv2 prophage protein
orf02950	-	506927201	479315618	-	hypothetical protein
orf02951	-	506927202	479315619	-	hypothetical protein
orf02988	-	506927237	479315653	-	hypothetical protein
orf02994	-	506927244	479315660	-	hypothetical protein
orf02996	-	506927246	479315662	-	hypothetical protein
orf03007	-	506927257	479315673	-	hypothetical protein
orf03025	-	506927276	479315692	COG4114R	cysteine rich protein
orf03026	-	506927277	479315693	-	hypothetical protein
orf03048	-	506927294	479315711	-	putative type I restriction/modification system specificity determinant HsdS'
orf03051	-	506927300	479315714	COG5450K	antitoxin
orf03053	-	506927302	479315716	COG4423S	antitoxin
orf03067	-	506927317	479315730	-	hypothetical protein
orf03079	-	506927328	479315741	COG0184J	30S ribosomal protein S15
orf03096	-	506927345	479315758	-	transcriptional regulator
orf03101	-	506927350	479315763	-	membrane protein
orf03105	-	506927354	479315767	COG3464L	putative transposase
orf03123	-	506927369	479315785	COG5552S	hypothetical protein
orf03124	-	506927371	479315787	COG4118D	antitoxin
orf03135	-	506927381	479315797	COG2740K	hypothetical protein
orf03154	-	506927399	479315815	COG0378O	[NiFe] hydrogenase nickelincorporation-associated protein
orf03163	-	506927408	479315825	COG2161D	antitoxin
orf03164	-	506927409	479315826	COG2026J	toxin RelG
orf03170	-	506927414	479315831	-	antitoxin VapB43
orf03173	-	506927417	479315834	COG4118D	prevent-host-death family protein
orf03213	-	506927451	479315869	COG1837R	hypothetical protein
orf03229	-	506927466	479315884	COG1254C	acylphosphatase
orf03266	-	506927503	479315921	-	hypothetical protein
orf03267	-	506927504	479315922	-	hypothetical protein
orf03275	-	506927512	479315929	-	hypothetical protein
orf03287	-	506927524	479315941	COG0227J	50S ribosomal protein L28
orf03310	-	506927548	479315965	COG5002T	two-component system, OmpR family, sensor kinase
orf03325	-	506927563	479315979	COG0721J	aspartyl/glutamyl-tRNA amidotransferase subunit C
orf03368	-	506927601	479316018	-	hypothetical protein
orf03374	-	506927607	479316024	COG0695O	putative glutaredoxin NrdH
orf03413	-	506927644	479316062	-	hypothetical protein
orf03416	-	506927647	479316065	COG2354S	putative integral membrane protein
orf03436	-	506927666	479316083	COG2154H	pterin-4-alpha-carbinolamine dehydratase MoaB1
orf03447	-	506927678	479316095	COG1943L	hypothetical protein
orf03453	-	506927684	479316100	-	hypothetical protein
orf03460	-	506927690	479316104	-	hypothetical protein
orf03469	-	506927699	479316113	-	hypothetical protein
orf03488	-	506927718	479316132	COG0713C	NADH dehydrogenase subunit K
orf03515	-	506927743	479316155	-	hypothetical protein
orf03522	-	506927749	479316158	COG4118D	hypothetical protein
orf03529	-	506927756	479316168	-	hypothetical protein
orf03530	-	506927757	479316169	-	hypothetical protein
orf03532	-	506927759	479316171	-	hypothetical protein
orf03539	-	506927765	479316177	-	hypothetical protein
orf03544	-	506927769	479316180	COG0695O	putative glutaredoxin protein
orf03549	-	506927774	479316185	-	hypothetical protein
orf03556	-	506927781	479316192	-	hypothetical protein
orf03558	-	506927782	479316193	-	hypothetical protein
orf03569	-	506927792	479316204	-	putative transcriptional regulatory protein whib-like WhiB1
orf03571	-	506927794	479316206	COG1038C	putative acetyl-CoA carboxylase biotin carboxyl carrier protein subunit
orf03577	-	506927800	479316213	COG2606S	hypothetical protein
orf03604	-	506927825	479316238	COG1773C	rubredoxin RubB
orf03605	-	506927826	479316239	COG1773C	rubredoxin RubA
orf03617	-	506927838	479316251	-	hypothetical protein
orf03618	-	506927839	479316252	-	hypothetical protein
orf03625	-	506927846	479316258	-	hypothetical protein
orf03637	-	506927858	479316270	-	hypothetical protein
orf03670	-	506927890	479316302	-	hypothetical protein
orf03680	-	506927900	479316312	-	antitoxin VapB44
orf03684	-	506927904	479316316	COG2154H	pterin-4-alpha-carbinolamine dehydratase MoaB3
orf00879;orf03692	-	506927911	479316319	-	IS1547 transposase
orf03712	-	506927931	479316341	-	transmembrane protein
orf03717	-	506927935	479316345	-	transposase
orf03722	-	506927940	479316348	-	hypothetical protein
orf03724	-	506927942	479316350	-	membrane protein
orf03726	-	506927944	479316352	COG2161D	antitoxin RelJ
orf03727	-	506927945	479316353	COG4115S	toxin RelK
orf03729	-	506927947	479316356	COG1716T	hypothetical protein
orf03742	-	506927960	479316368	-	hypothetical protein
orf03756	-	506927974	479316379	COG4118D	antitoxin VapB46
orf03759	-	506927977	479316383	-	PE-PGRS family protein
orf03780	-	506927997	479316402	-	antitoxin
orf03797	-	506928016	479316418	COG5651N	PPE family protein
orf03798	-	506928017	479316419	COG5651N	PPE family protein
orf03800	-	506928018	479316420	-	hypothetical protein
orf03806	-	506928024	479316424	-	transposase
orf03814	-	506928032	479316427	-	hypothetical protein
orf03815	-	506928033	479316428	-	hypothetical protein
orf03829	-	506928047	479316441	COG0102J	50S ribosomal protein L13
orf03847	-	506928065	479316459	COG0361J	translation initiation factor IF-1
orf03861	-	506928078	479316473	-	PE family protein
orf03867	-	506928084	479316479	-	hypothetical protein
orf03868	-	506928085	479316480	-	hypothetical protein
orf03875	-	506928091	479316486	-	hypothetical protein
orf03889	-	506928105	479316500	COG1141C	putative ferredoxin FdxD
orf04015	-	506928224	479316625	-	PE family protein
orf04036	-	506928244	479316645	-	hypothetical protein
orf04037	-	506928245	479316646	-	hypothetical protein
orf04038	-	506928246	479316647	-	hypothetical protein
orf04043	-	506928251	479316652	COG1278K	putative cold shock protein A
orf04045	-	506928253	479316654	-	PE family protein
orf04047	-	506928255	479316656	-	hypothetical protein
orf04050	-	506928258	479316659	-	helicase/secretion neighborhood TadE-like protein
orf04076	-	506928283	479316684	-	hypothetical protein
orf04125	-	506928331	479316732	-	putative cutinase precursor Cut5a
orf04128	-	506928334	479316735	-	hypothetical protein
orf04143	-	506928348	479316751	COG5651N	PPE family protein
orf04150	-	506928356	479316757	COG3651S	hypothetical protein
orf04156	-	506928362	479316763	COG4974L	putative integrase
orf04166	-	506928371	479316772	COG5416S	membrane protein
orf04175	-	506928380	479316781	-	hypothetical protein
orf04177	-	506928382	479316783	-	putative remnant of a transposase
orf04178	-	506928383	479316784	-	putative remnant of a transposase
orf04197	-	506928402	479316801	COG0782K	nucleoside diphosphate kinase regulator
orf04223	-	506928427	479316827	-	PilT protein domain protein
orf04263	-	506928463	479316863	-	hypothetical protein
orf04270	-	506928469	479316869	-	membrane protein
orf04276	-	506928475	479316875	-	membrane protein
orf04294	-	506928492	479316892	COG4842S	6 kDa early secretory antigenic target
orf04314	-	506928507	479316908	COG4842S	esat-6 like protein EsxC
orf04315	-	506928508	479316909	-	putative esat-6 like protein EsxD
orf04317	-	506928510	479316911	-	PE family protein
orf04318	-	506928511	479316912	-	hypothetical protein
orf04330	-	506928522	479316924	COG4842S	putative esat-6 like protein EsxE
orf04348	-	506928541	479316942	COG0594J	ribonuclease P
orf03443;orf00896	-	506925241;506927674	479313696;479316091	-	hypothetical protein
orf01150	-	506925479	479313929;479316622	-	putative ESAT-6 like protein 1
orf02945	-	506927195	479315613;479314495	-	putative phiRv2 prophage protein
orf01151;orf04013	-	506925480;506928222	479316623;479313930	COG4842S	esat-6 like protein EsxJ

## Sheet: Sheet3
Table S5-3. Orthologs shared by any two genomes.
1458	CCDC5180/NC_017522	CCDC5079/NC_021251	NITR203/NC_021054	COG	Description
orf03149	385992117	-	-	-	hypothetical protein
orf03258	385992208	-	-	-	hypothetical protein
orf01797	385991018	-	-	-	hypothetical protein
orf02653	-	506926922	-	-	acid and phagosome regulated protein A AprA
orf01355	-	506925671	-	-	acyl-CoA synthetase
orf03744	-	506927962	-	-	enoyl-CoA hydratase
orf01979	-	506926267	-	-	esat-6 like protein EsxJ
orf04295	-	506928493	-	COG0455D	ESX-1 secretion-associated protein EspI
orf02548	-	506926823	-	-	glycine rich protein
orf02921	-	506927173	-	-	hypothetical protein
orf00932	-	506925274	-	-	hypothetical protein
orf02777	-	506927032	-	-	hypothetical protein
orf00580	-	506924939	-	-	hypothetical protein
orf02584	-	506926856	-	-	hypothetical protein
orf03111	-	506927360	-	COG1567L	hypothetical protein
orf03456	-	506927686	-	-	hypothetical protein
orf00735	-	506925089	-	-	hypothetical protein
orf00731	-	506925085	-	-	hypothetical protein
orf02087	-	506926374	-	-	hypothetical protein
orf02246	-	506926525	-	-	hypothetical protein
orf01472	-	506925784	-	-	hypothetical protein
orf01207	-	506925533	-	-	hypothetical protein
orf01610	-	506925918	-	-	hypothetical protein
orf00123	-	506924502	-	-	hypothetical protein
orf01616	-	506925923	-	-	hypothetical protein
orf02081	-	506926367	-	-	hypothetical protein
orf01170	-	506925499	-	-	hypothetical protein
orf01903	-	506926199	-	-	hypothetical protein
orf01685	-	506925988	-	COG0399M	hypothetical protein
orf03251	-	506927487	-	-	hypothetical protein
orf00118	-	506924497	-	-	hypothetical protein
orf03686	-	506927906	-	-	hypothetical protein
orf00515	-	506924880	-	-	hypothetical protein
orf02554	-	506926829	-	-	hypothetical protein
orf04184	-	506928389	-	-	hypothetical protein
orf01883	-	506926180	-	-	hypothetical protein
orf04048	-	506928256	-	-	hypothetical protein
orf03689	-	506927908	-	-	hypothetical protein
orf04144	-	506928349	-	-	hypothetical protein
orf03811	-	506928028	-	-	hypothetical protein
orf02235	-	506926514	-	-	hypothetical protein
orf04258	-	506928459	-	-	hypothetical protein
orf01481	-	506925792	-	-	hypothetical protein
orf00683	-	506925036	-	-	hypothetical protein
orf02178	-	506926463	-	-	hypothetical protein
orf03706	-	506927924	-	-	hypothetical protein
orf03821	-	506928039	-	-	hypothetical protein
orf00016	-	506924400	-	-	hypothetical protein
orf03521	-	506927748	-	-	hypothetical protein
orf02749	-	506927005	-	-	hypothetical protein
orf03313	-	506927551	-	-	hypothetical protein
orf02669	-	506926936	-	-	hypothetical protein
orf01422	-	506925736	-	-	hypothetical protein
orf01287	-	506925608	-	-	hypothetical protein
orf00438	-	506924805	-	-	hypothetical protein
orf02315	-	506926590	-	-	hypothetical protein
orf02705	-	506926967	-	-	hypothetical protein
orf01163	-	506925492	-	-	hypothetical protein
orf00626	-	506924984	-	-	hypothetical protein
orf04262	-	506928462	-	-	hypothetical protein
orf00582	-	506924941	-	-	hypothetical protein
orf03525	-	506927752	-	-	hypothetical protein
orf01791	-	506926089	-	-	hypothetical protein
orf02260	-	506926539	-	-	hypothetical protein
orf01533	-	506925842	-	-	hypothetical protein
orf03058	-	506927307	-	-	hypothetical protein
orf01706	-	506926007	-	-	hypothetical protein
orf03711	-	506927930	-	-	hypothetical protein
orf00011	-	506924396	-	-	hypothetical protein
orf00977	-	506925317	-	-	hypothetical protein
orf03805	-	506928025	-	-	hypothetical protein
orf04058	-	506928265	-	-	hypothetical protein
orf02509	-	506926783	-	-	hypothetical protein
orf02181	-	506926466	-	COG0050J	iron-regulated elongation factor Tu Tuf-like protein
orf01915	-	506926210	-	-	N-terminal truncated penicillin-binding protein
orf01213	-	506925539	-	-	PE family protein
orf00915	-	506925260	-	-	PE-PGRS family protein
orf03332	-	506927570	-	-	PPE family protein
orf02609	-	506926880	-	-	PPE family protein
orf02182	-	506926467	-	COG2130R	putative dehydrogenase
orf04012	-	506928221	-	-	putative esat-6 like protein EsxL
orf01980	-	506926268	-	-	putative esat-6 like protein EsxW
orf03541	-	506927767	-	-	putative transcriptional regulatory protein whib-like WhiB7
orf00178	-	506924554	-	-	response regulator receiver domain-containing protein
orf02590	-	506926862	-	COG2409R	transmembrane transport protein MmpL9
orf00817	-	-	479313620	COG2084I	3-hydroxyisobutyrate dehydrogenase
orf03061	-	-	479315723	-	hypothetical protein
orf04327	-	-	479316921	-	hypothetical protein
orf02145	-	-	479314860	-	hypothetical protein
orf00073	-	-	479312897	-	hypothetical protein
orf03920	-	-	479316532	-	hypothetical protein
orf00567	-	-	479313382	-	hypothetical protein
orf01967	-	-	479314697	-	hypothetical protein
orf03196	-	-	479315853	-	hypothetical protein
orf02467	-	-	479315162	COG3826S	hypothetical protein
orf02146	-	-	479314861	-	hypothetical protein
orf03918	-	-	479316530	-	hypothetical protein
orf04257	-	-	479316859	-	hypothetical protein
orf02530	-	-	479315226	-	hypothetical protein
orf01171	-	-	479313945	-	hypothetical protein
orf04051	-	-	479316661	-	hypothetical protein
orf03507	-	-	479316148	-	hypothetical protein
orf03335	-	-	479315987	-	hypothetical protein
orf03434	-	-	479316081	-	hypothetical protein
orf01671	-	-	479314400	-	hypothetical protein
orf02623	-	-	479315311	-	hypothetical protein
orf02706	-	-	479315383	-	hypothetical protein
orf03309	-	-	479315964	COG2442S	hypothetical protein
orf02949	-	-	479315617	-	hypothetical protein
orf01014	-	-	479313802	-	hypothetical protein
orf02555	-	-	479315249	-	hypothetical protein
orf02627	-	-	479315314	-	hypothetical protein
orf02695	-	-	479315376	-	OxyR protein
orf02217	-	-	479314926	-	Phosphoenolpyruvate synthase
orf01141	-	-	479313919	-	potassium-transporting ATPase subunit A
orf03336	-	-	479315988	COG4842S	secreted ESAT-6 like protein ESXR (TB10.3) (ESAT-6 like protein 9)
orf03422	-	-	479316070	-	toxin
-	385989618	506924486	-	-	hypothetical protein
-	385992205	-	479315910	-	polyketide synthase
-	385990297	-	479313718	-	PE-PGRS family protein
-	-	506924943	479313398	-	3-oxoacyl-(acyl carrier protein) synthase III
-	-	506928542	479316943	-	50S ribosomal protein L34
-	-	506928064	479316458	-	50S ribosomal protein L36
-	-	506926707	479315125	-	anthranilate phosphoribosyltransferase
-	-	506927082	479315497	-	antitoxin
-	-	506924808	479313260	-	beta lactamase like protein
-	-	506926976	479315392	-	C4-dicarboxylate-transport transmembrane protein DctA
-	-	506926480	479314907	-	chitinase
-	-	506927494	479315912	-	chorismate-pyruvate lyase
-	-	506925080	479313534	-	CopG family DNA-binding protein
-	-	506924509	479312959	-	D-alpha,beta-D-heptose-1,7-biphosphate phosphatase
-	-	506925716	479314153	-	drug-transport integral membrane protein
-	-	506927352	479315765	-	hypothetical protein
-	-	506924875	479313328	-	hypothetical protein
-	-	506924671	479313120	-	hypothetical protein
-	-	506924485	479312936	-	hypothetical protein
-	-	506927501	479315919	-	hypothetical protein
-	-	506927754	479316166	-	hypothetical protein
-	-	506926226	479314656	-	hypothetical protein
-	-	506927799	479316212	-	hypothetical protein
-	-	506924860	479313313	-	hypothetical protein
-	-	506927434	479315851	-	hypothetical protein
-	-	506928069	479316463	-	hypothetical protein
-	-	506927519	479315936	-	hypothetical protein
-	-	506926094	479314530	-	hypothetical protein
-	-	506926485	479314913	-	hypothetical protein
-	-	506927243	479315659	-	hypothetical protein
-	-	506928540	479316941	-	hypothetical protein
-	-	506927260	479315677	-	hypothetical protein
-	-	506924677	479313126	-	hypothetical protein
-	-	506926574	479314991	-	hypothetical protein
-	-	506926064	479314501	-	hypothetical protein
-	-	506925232	479313686	-	hypothetical protein
-	-	506925699	479314136	-	hypothetical protein
-	-	506927272	479315688	-	hypothetical protein
-	-	506925758	479314193	-	hypothetical protein
-	-	506924518	479312968	-	hypothetical protein
-	-	506926317	479314753	-	hypothetical protein
-	-	506927670	479316087	-	hypothetical protein
-	-	506925994	479314418	-	hypothetical protein
-	-	506927281	479315697	-	hypothetical protein
-	-	506927184	479315599	-	hypothetical protein
-	-	506926248	479314689	-	hypothetical protein
-	-	506926434	479314866	-	hypothetical protein
-	-	506926853	479315271	-	hypothetical protein
-	-	506927966	479316372	-	hypothetical protein
-	-	506926724	479315142	-	integral membrane protein
-	-	506927543	479315960	-	integral membrane protein
-	-	506927668	479316085	-	molybdenum cofactor biosynthesis protein D
-	-	506926937	479315353	-	PE family protein
-	-	506927236	479315652	-	putative alanine rich transmembrane protein
-	-	506926484	479314912	-	putative dehydrogenase
-	-	506925470	479313920	-	putative membrane protein KdpF
-	-	506926414	479314845	-	putative transcriptional regulatory protein
-	-	506925853	479314285	-	putative transferase
-	-	506924487	479314499	-	REP13E12 repeat-containing protein
-	-	506927913	479316321	-	RNA polymerase sigma factor SigJ
-	-	506924883	479313335	-	secreted protein
-	-	506924413	479312858	-	transcriptional regulator whib-like protein
-	-	506928479	479316879	-	transcriptional regulatory protein WHIB-like WHIB6
orf00917	-	506925262	-	-	PE-PGRS family protein
-	-	506925415	479313864	-	PE-PGRS family protein
orf01712	385990941	-	-	-	hypothetical protein
-	385991067	506926147	-	-	hypothetical protein
orf00107	-	-	479312939	-	hypothetical protein
-	-	506926234	479314665	-	hypothetical protein
orf02113	-	506926400	-	COG5651N	PPE family protein
orf02413	385991520	-	-	COG3547L	transposase
orf02447	385991551	-	-	-	hypothetical protein
orf02716	385991760	-	-	-	hypothetical protein
orf03017	385992010	-	-	-	hypothetical protein
orf03133	385992103	-	-	-	hypothetical protein
orf03364	385992300	-	-	-	hypothetical protein
orf03527	385992437	-	-	-	hypothetical protein
orf03557	385992457	-	-	-	hrpA-like helicase
-	385992586	-	479316337	-	PE-PGRS family protein
orf03718	-	506927936	-	COG5651N	PPE family protein
-	385992837	506928213	-	-	hypothetical protein
orf04281	385993070	-	-	-	hypothetical protein
-	385993082	-	479316894	-	hypothetical protein
orf04298	385993086	-	-	-	hypothetical protein

## Sheet: Sheet4
Table S5-4. Unique genes of the four genomes.
1458	CCDC5180/NC_017522	CCDC5079/NC_021251	NITR203/NC_021054	COG	Description
orf00042	-	-	-	-	hypothetical protein
orf00136	-	-	-	-	hypothetical protein
orf00495	-	-	-	-	hypothetical protein
orf00820	-	-	-	-	hypothetical protein
orf00822	-	-	-	-	hypothetical protein
orf00939	-	-	-	-	hypothetical protein
orf00983	-	-	-	-	hypothetical protein
orf01064	-	-	-	-	hypothetical protein
orf01083	-	-	-	-	PE-PGRS family protein
orf01218	-	-	-	-	hypothetical protein
orf01335	-	-	-	-	hypothetical protein
orf01624	-	-	-	-	hypothetical protein
orf01634	-	-	-	-	hypothetical protein
orf01796	-	-	-	COG1946I	hypothetical protein
orf01817	-	-	-	-	hypothetical protein
orf02093	-	-	-	-	hypothetical protein
orf02114	-	-	-	-	hypothetical protein
orf02128	-	-	-	COG4977K	hypothetical protein
orf02679	-	-	-	-	hypothetical protein
orf02723	-	-	-	-	hypothetical protein
orf02724	-	-	-	-	hypothetical protein
orf02766	-	-	-	-	hypothetical protein
orf02767	-	-	-	-	hypothetical protein
orf03190	-	-	-	COG0154J	hypothetical protein
orf03398	-	-	-	-	hypothetical protein
orf03445	-	-	-	-	hypothetical protein
orf03587	-	-	-	-	hypothetical protein
orf03894	-	-	-	-	hypothetical protein
orf03899	-	-	-	-	hypothetical protein
orf03900	-	-	-	COG4625S	hypothetical protein
orf03903	-	-	-	-	putative collagen-like protein
orf04309	-	-	-	-	hypothetical protein
orf04310	-	-	-	-	membrane protein
-	385989772	-	-	-	PPE family protein
-	385989791	-	-	-	PE-PGRS family protein
-	385989792	-	-	-	hypothetical protein
-	385990068	-	-	-	hypothetical protein
-	385990069	-	-	-	hypothetical protein
-	385990070	-	-	-	PE-PGRS family protein
-	385990081	-	-	-	MCE-family protein
-	385990082	-	-	-	MCE-family protein
-	385990107	-	-	-	hypothetical protein
-	385990108	-	-	-	membrane protein
-	385990217	-	-	-	hypothetical protein
-	385990296	-	-	-	hypothetical protein
-	385990339	-	-	-	hypothetical protein
-	385990427	-	-	-	putative PE family protein
-	385990428	-	-	-	PE-PGRS family protein
-	385990530	-	-	-	PE-PGRS family protein
-	385991172	-	-	-	PPE family protein
-	385991173	-	-	-	PPE family protein
-	385991202	-	-	-	glycine dehydrogenase
-	385991308	-	-	-	hypothetical protein
-	385991407	-	-	-	hypothetical protein
-	385991408	-	-	-	hypothetical protein
-	385991435	-	-	-	hypothetical protein
-	385991436	-	-	-	hypothetical protein
-	385991571	-	-	-	bifunctional RNase H/acid phosphatase
-	385991594	-	-	-	flavoprotein
-	385991798	-	-	-	hypothetical protein
-	385991801	-	-	-	PE-PGRS family protein
-	385991899	-	-	-	hypothetical protein
-	385992054	-	-	-	alanine dehydrogenase
-	385992252	-	-	-	hypothetical protein
-	385992274	-	-	-	transposase IS6110
-	385992486	-	-	-	drug transporter
-	385992619	-	-	-	PE PGRS family protein
-	385992620	-	-	-	hypothetical protein
-	385992650	-	-	-	chaperonin GroEL
-	385992683	-	-	-	membrane-anchored mycosin mycP4
-	385992732	-	-	-	hypothetical protein
-	385992733	-	-	-	hypothetical protein
-	385992735	-	-	-	hypothetical protein
-	385992739	-	-	-	hypothetical protein
-	385992909	-	-	-	hypothetical protein
-	385993029	-	-	-	hypothetical protein
-	-	506924448	-	-	hypothetical protein
-	-	506924452	-	-	hypothetical protein
-	-	506924660	-	-	hypothetical protein
-	-	506925023	-	-	hypothetical protein
-	-	506925082	-	-	hypothetical protein
-	-	506925084	-	-	hypothetical protein
-	-	506925120	-	-	hypothetical protein
-	-	506925168	-	-	hypothetical protein
-	-	506925376	-	-	hypothetical protein
-	-	506925452	-	-	hypothetical protein
-	-	506925483	-	-	hypothetical protein
-	-	506925500	-	-	hypothetical protein
-	-	506925502	-	-	hypothetical protein
-	-	506925541	-	-	cellulase celA2a
-	-	506925589	-	-	hypothetical protein
-	-	506925822	-	-	hypothetical protein
-	-	506925850	-	-	hypothetical protein
-	-	506925935	-	-	hypothetical protein
-	-	506926032	-	-	hypothetical protein
-	-	506926062	-	-	REP13E12 repeat-containing protein
-	-	506926127	-	-	PE-PGRS family protein
-	-	506926145	-	-	hypothetical protein
-	-	506926283	-	-	hypothetical protein
-	-	506926309	-	-	hypothetical protein
-	-	506926429	-	-	lipoprotein
-	-	506926440	-	-	hypothetical protein
-	-	506926461	-	-	hypothetical protein
-	-	506926509	-	-	hypothetical protein
-	-	506926788	-	-	hypothetical protein
-	-	506926793	-	-	hypothetical protein
-	-	506926804	-	-	hypothetical protein
-	-	506926806	-	-	putative lipoprotein LppO
-	-	506926821	-	-	hypothetical protein
-	-	506926824	-	-	glycine rich protein
-	-	506926825	-	-	hypothetical protein
-	-	506926830	-	-	hypothetical protein
-	-	506926894	-	-	hypothetical protein
-	-	506926928	-	-	hypothetical protein
-	-	506926962	-	-	hypothetical protein
-	-	506926984	-	-	hypothetical protein
-	-	506927012	-	-	hypothetical protein
-	-	506927021	-	-	hypothetical protein
-	-	506927022	-	-	hypothetical protein
-	-	506927175	-	-	hypothetical protein
-	-	506927199	-	-	hypothetical protein
-	-	506927200	-	-	hypothetical protein
-	-	506927203	-	-	hypothetical protein
-	-	506927268	-	-	hypothetical protein
-	-	506927298	-	-	C-terminal truncated type I restriction/modification system DNA methylase HsdM
-	-	506927310	-	-	hypothetical protein
-	-	506927349	-	-	hypothetical protein
-	-	506927473	-	-	hypothetical protein
-	-	506927492	-	-	polyketide synthase Pks15
-	-	506927507	-	-	hypothetical protein
-	-	506927547	-	-	hypothetical protein
-	-	506927654	-	-	hypothetical protein
-	-	506927664	-	-	hypothetical protein
-	-	506927736	-	-	hypothetical protein
-	-	506927909	-	-	IS6110 transposase
-	-	506927969	-	-	N-terminal truncated polyprenyl synthetase IdsB
-	-	506928014	-	-	hypothetical protein
-	-	506928015	-	-	hypothetical protein
-	-	506928029	-	-	hypothetical protein
-	-	506928116	-	-	putative collagen-like protein
-	-	506928169	-	-	hypothetical protein
-	-	506928214	-	-	hypothetical protein
-	-	506928215	-	-	hypothetical protein
-	-	506928241	-	-	hypothetical protein
-	-	506928354	-	-	metal cation transporting P-type ATPase CtpJ
-	-	506928440	-	-	polyketide synthase Pks2
-	-	-	479312841	-	hypothetical protein
-	-	-	479312847	-	hypothetical protein
-	-	-	479312882	-	hypothetical protein
-	-	-	479312885	-	hypothetical protein
-	-	-	479312910	-	RNA-directed DNA polymerase
-	-	-	479312911	-	hypothetical protein
-	-	-	479312912	-	glutamine-transport transmembrane protein ABCtransporter
-	-	-	479312913	-	glutamine-transport ATP-binding protein ABCtransporter
-	-	-	479312920	-	hypothetical protein
-	-	-	479312928	-	hydrogenase HycQ
-	-	-	479312938	-	hypothetical protein
-	-	-	479313004	-	response regulator receiver domain-containing protein
-	-	-	479313011	-	PE family protein
-	-	-	479313131	-	hypothetical protein
-	-	-	479313132	-	PE-PGRS family protein PE_PGRS3
-	-	-	479313134	-	hypothetical protein
-	-	-	479313139	-	hypothetical protein
-	-	-	479313153	-	PE-PGRS family protein
-	-	-	479313242	-	PPE family protein PPE9
-	-	-	479313290	-	Putative transcriptional regulator, XRE family, Helix-turn-helix protein
-	-	-	479313310	-	hypothetical protein
-	-	-	479313346	-	hypothetical protein
-	-	-	479313357	-	Ppx/GppA phosphatase
-	-	-	479313363	-	hypothetical protein
-	-	-	479313396	-	PE-PGRS family protein
-	-	-	479313397	-	hypothetical protein
-	-	-	479313404	-	hypothetical protein
-	-	-	479313405	-	membrane protein
-	-	-	479313418	-	hypothetical protein
-	-	-	479313432	-	NAD(P)H-dependent glycerol-3-phosphate dehydrogenase
-	-	-	479313491	-	hypothetical protein
-	-	-	479313536	-	hypothetical protein
-	-	-	479313538	-	hypothetical protein
-	-	-	479313572	-	hypothetical protein
-	-	-	479313617	-	PE-PGRS family protein
-	-	-	479313622	-	hypothetical protein
-	-	-	479313623	-	hypothetical protein
-	-	-	479313624	-	PE-PGRS family protein
-	-	-	479313626	-	hypothetical protein
-	-	-	479313664	-	hypothetical protein
-	-	-	479313695	-	hypothetical protein
-	-	-	479313716	-	hypothetical protein
-	-	-	479313770	-	LuxR family transcriptional regulator
-	-	-	479313771	-	LuxR family transcriptional regulator
-	-	-	479313773	-	hypothetical protein
-	-	-	479313836	-	ATP-dependent DNA helicase PcrA
-	-	-	479313857	-	hypothetical protein
-	-	-	479313865	-	PE-PGRS family protein
-	-	-	479313946	-	hypothetical protein
-	-	-	479314045	-	hypothetical protein
-	-	-	479314073	-	hypothetical protein
-	-	-	479314101	-	transposase
-	-	-	479314127	-	hypothetical protein
-	-	-	479314146	-	hypothetical protein
-	-	-	479314168	-	Ser/Thr protein kinase
-	-	-	479314171	-	hypothetical protein
-	-	-	479314199	-	2-isopropylmalate synthase
-	-	-	479314207	-	hypothetical protein
-	-	-	479314224	-	adenylate cyclase
-	-	-	479314231	-	hypothetical protein
-	-	-	479314232	-	hypothetical protein
-	-	-	479314233	-	PE-PGRS family protein
-	-	-	479314322	-	hypothetical protein
-	-	-	479314361	-	hypothetical protein
-	-	-	479314410	-	NUDIX hydrolase
-	-	-	479314441	-	alcohol dehydrogenase
-	-	-	479314459	-	PPE family protein
-	-	-	479314485	-	hypothetical protein
-	-	-	479314486	-	phiRV1 phage protein
-	-	-	479314487	-	hypothetical protein
-	-	-	479314488	-	phiRV1 phage protein
-	-	-	479314489	-	HK97 family phage prohead protease
-	-	-	479314490	-	phiRv1 phage protein
-	-	-	479314491	-	phiRv1 phage protein
-	-	-	479314492	-	phiRv1 phage protein
-	-	-	479314493	-	phiRv1 phage protein
-	-	-	479314494	-	bacteriophage protein
-	-	-	479314496	-	hypothetical protein
-	-	-	479314497	-	phiRv1 prophage protein
-	-	-	479314498	-	phiRv1 integrase
-	-	-	479314630	-	hypothetical protein
-	-	-	479314660	-	hypothetical protein
-	-	-	479314669	-	hypothetical protein
-	-	-	479314670	-	Phospholipase C 4 (MTP40 antigen)
-	-	-	479314672	-	transposase IS6110
-	-	-	479314673	-	cutinase Cut1
-	-	-	479314675	-	hypothetical protein
-	-	-	479314676	-	acyltransferase, WS/DGAT/MGAT
-	-	-	479314677	-	hypothetical protein
-	-	-	479314678	-	transposase IS6110
-	-	-	479314680	-	hypothetical protein
-	-	-	479314733	-	hypothetical protein
-	-	-	479314790	-	hypothetical protein
-	-	-	479314830	-	isocitrate lyase
-	-	-	479314875	-	hypothetical protein
-	-	-	479314880	-	hypothetical protein
-	-	-	479314901	-	hypothetical protein
-	-	-	479314909	-	hypothetical protein
-	-	-	479314936	-	hypothetical protein
-	-	-	479314949	-	hypothetical protein
-	-	-	479315011	-	hypothetical protein
-	-	-	479315013	-	hypothetical protein
-	-	-	479315014	-	hypothetical protein
-	-	-	479315060	-	hypothetical protein
-	-	-	479315091	-	hypothetical protein
-	-	-	479315092	-	hypothetical protein
-	-	-	479315093	-	hypothetical protein
-	-	-	479315169	-	putative toxin VapC16
-	-	-	479315201	-	short chain dehydrogenase
-	-	-	479315204	-	hypothetical protein
-	-	-	479315228	-	hypothetical protein
-	-	-	479315242	-	hypothetical protein
-	-	-	479315247	-	hypothetical protein
-	-	-	479315248	-	hypothetical protein
-	-	-	479315266	-	hypothetical protein
-	-	-	479315287	-	putative ESAT-6 like protein
-	-	-	479315290	-	Putative membrane-associated phospholipase C 2 PlcB
-	-	-	479315291	-	membrane-associated phospholipase C
-	-	-	479315295	-	PPE family protein
-	-	-	479315340	-	Acid and phagosome regulated protein B AprB
-	-	-	479315368	-	hypothetical protein
-	-	-	479315371	-	transposase
-	-	-	479315375	-	hydrogen peroxide-inducible genes activator
-	-	-	479315427	-	transposase IS6110
-	-	-	479315436	-	hypothetical protein
-	-	-	479315437	-	hypothetical protein
-	-	-	479315461	-	transposase
-	-	-	479315466	-	hypothetical protein
-	-	-	479315494	-	hypothetical protein
-	-	-	479315544	-	hypothetical protein
-	-	-	479315562	-	PPE family protein
-	-	-	479315590	-	hypothetical protein
-	-	-	479315606	-	hypothetical protein
-	-	-	479315635	-	ribonuclease D
-	-	-	479315675	-	hypothetical protein
-	-	-	479315761	-	histone acetyltransferase
-	-	-	479315770	-	hypothetical protein
-	-	-	479315774	-	hypothetical protein
-	-	-	479315775	-	hypothetical protein
-	-	-	479315776	-	hypothetical protein
-	-	-	479315822	-	antitoxin
-	-	-	479315906	-	hypothetical protein
-	-	-	479315968	-	hypothetical protein
-	-	-	479315986	-	PPE family protein
-	-	-	479316014	-	hypothetical protein
-	-	-	479316035	-	hypothetical protein
-	-	-	479316044	-	hypothetical protein
-	-	-	479316111	-	PPE family protein
-	-	-	479316167	-	hypothetical protein
-	-	-	479316202	-	hypothetical protein
-	-	-	479316207	-	hypothetical protein
-	-	-	479316215	-	hypothetical protein
-	-	-	479316228	-	preprotein translocase subunit SecA
-	-	-	479316330	-	hypothetical protein
-	-	-	479316338	-	hypothetical protein
-	-	-	479316339	-	PE PGRS family protein
-	-	-	479316340	-	hypothetical protein
-	-	-	479316354	-	hypothetical protein
-	-	-	479316375	-	transposase IS6110
-	-	-	479316382	-	hypothetical protein
-	-	-	479316470	-	transposase IS6110
-	-	-	479316506	-	hypothetical protein
-	-	-	479316507	-	hypothetical protein
-	-	-	479316509	-	PE-PGRS family protein
-	-	-	479316510	-	PE-PGRS family protein
-	-	-	479316511	-	hypothetical protein
-	-	-	479316512	-	hypothetical protein
-	-	-	479316513	-	hypothetical protein
-	-	-	479316516	-	hypothetical protein
-	-	-	479316560	-	hypothetical protein
-	-	-	479316571	-	hypothetical protein
-	-	-	479316600	-	PE-PGRS family protein
-	-	-	479316616	-	putative arginine and proline rich protein
-	-	-	479316658	-	hypothetical protein
-	-	-	479316704	-	CopG faimly DNA-binding protein
-	-	-	479316739	-	hypothetical protein
-	-	-	479316743	-	hypothetical protein
-	-	-	479316798	-	hypothetical protein
-	-	-	479316814	-	polyketide synthase PKS13
-	-	-	479316828	-	PilT domain-containing protein
-	-	-	479316862	-	transposase
-	-	-	479316893	-	hypothetical protein
-	-	-	479316897	-	hypothetical protein
