# Supplementary material for: Comparative Genomics of a Bovine Mycobacterium tuberculosis Isolate and Other Strains Reveals Its Potential Mechanism of Bovine Adaptation
Source: Front Microbiol. 2017 Dec 12;8:2500. doi: 10.3389/fmicb.2017.02500 (PMC5733104; doi:10.3389/fmicb.2017.02500)
Supplement: Table S6 — Common SNPs in M. tb 1458 compared to three other Beijing genomes. [file Table6.XLSX]

## Sheet: sheet1
Table S6. Common SNPs in M. tb 1458 compared to three other Beijing genomes.
Base in		Position in
1458	Beijing	1458	CCDC5079	CCDC5180	NITR	Gene name	Gene start	Gene End	SNP location	SNPcoord	Refbase	SNPbase	Ref codon	SNP codon	SNP Type	Annotation
T	C	103806	104956	104955	106848	BTB1458_0109	103683	104552	124	103806	T	C	TTA->L	CTA->L	synonymous	oxidoreductase
T	C	147830	148980	148979	150869	BTB1458_0143	146484	148109	1347	147830	T	C	GGT->G	GGC->G	synonymous	PE-PGRS family protein
G	C	163489	164639	164638	166367	BTB1458_0161	162939	163961	551	163489	G	C	AGC->S	ACC->T	non-synonymous	oxidoreductase
A	G	210134	211284	211283	213007
G	A	215918	217068	217067	218791	BTB1458_0214	215825	216481	94	215918	G	A	GGC->G	AGC->S	non-synonymous	O-methyltransferase
A	G	234078	235228	235227	236951	BTB1458_0228	233667	234326	412	234078	A	G	AGC->S	GGC->G	non-synonymous	membrane protein
A	G	246033	247183	247183	248906
G	A	292865	294015	294015	295736
A	C	320434	321584	321585	323296
C	G	333099	337221	334672	338794	BTB1458_0310	333362	330555	264	333099	C	G	GCG->A	GCC->A	synonymous	PE-PGRS family protein
A	G	333165	337287	334738	338860	BTB1458_0310	333362	330555	198	333165	A	G	AGT->S	AGC->S	synonymous	PE-PGRS family protein
C	T	333249	337371	334822	338944	BTB1458_0310	333362	330555	114	333249	C	T	GCG->A	GCA->A	synonymous	PE-PGRS family protein
C	T	333252	337374	334825	338947	BTB1458_0310	333362	330555	111	333252	C	T	ACG->T	ACA->T	synonymous	PE-PGRS family protein
G	T	381866	385988	383457	387576	BTB1458_0349	381421	382089	446	381866	G	T	CGC->R	CTC->L	non-synonymous	pyrrolidone-carboxylate peptidase Pcp
G	T	394866	398988	396457	400576	BTB1458_0366	394441	395976	426	394866	G	T	CCG->P	CCT->P	synonymous	13E12 repeat family protein
T	G	440854	444988	442473	446644	BTB1458_0402	441325	440765	472	440854	T	G	ATG->M	CTG->L	non-synonymous	hypothetical protein
G	C	453487	457621	455106	459277	BTB1458_0416	453507	452653	21	453487	G	C	ACC->T	ACG->T	synonymous	secreted protein
G	A	559122	563256	560732	564896	BTB1458_0513	557768	559135	1355	559122	G	A	CGA->R	CAA->Q	non-synonymous	transmembrane protein
G	A	581562	585696	583060	587358	BTB1458_0542	581554	582486	9	581562	G	A	GGG->G	GGA->G	synonymous	transmembrane protein
A	G	608372	612506	609870	614168	BTB1458_0571	607215	608519	1158	608372	A	G	GTA->V	GTG->V	synonymous	GABA permease GabP
T	C	679489	683623	680951	685188	BTB1458_0642	679384	680181	106	679489	T	C	TTG->L	CTG->L	synonymous	ABC transporter permease YrbE2A
T	C	697621	701756	699087	703321	BTB1458_0666	697499	697744	123	697621	T	C	CGT->R	CGC->R	synonymous	antitoxin VapB28
G	T	699461	703596	700927	705161	BTB1458_0671	700164	699007	704	699461	G	T	GCA->A	GAA->E	non-synonymous	conserved hypothetical protein RVBD_0610c
T	G	755897	760032	757367	761049	BTB1458_0732	754823	758113	1075	755897	T	G	TAC->Y	GAC->D	non-synonymous	DNA-directed RNA polymerase RpoB
G	T	755942	760077	757412	761094	BTB1458_0732	754823	758113	1120	755942	G	T	GCG->A	TCG->S	non-synonymous	DNA-directed RNA polymerase RpoB
G	A	758303	762438	759773	763455	BTB1458_0733	758158	762108	146	758303	G	A	GGG->G	GAG->E	non-synonymous	DNA-directed RNA polymerase RpoC
C	T	898093	901262	898557	902330	BTB1458_0890	897792	899375	302	898093	C	T	GCC->A	GTC->V	non-synonymous	amidophosphoribosyltransferase PurF
C	G	953887	957056	954641	958410
T	C	953888	957057	954642	958411
A	G	1003979	1007201	1004790	1008541	BTB1458_0997	1003556	1004287	424	1003979	A	G	ATT->I	GTT->V	non-synonymous	enoyl-CoA hydratase EchA6
T	G	1087766	1089615	1087220	1090964	BTB1458_1083	1087079	1089853	688	1087766	T	G	TGG->W	GGG->G	non-synonymous	PE-PGRS family protein
A	G	1113528	1115374	1112965	1116702	BTB1458_1110	1113848	1113252	321	1113528	A	G	TAT->Y	TAC->Y	synonymous	conserved hypothetical protein RVBD_1000c
C	A	1114600	1116446	1114037	1117774	BTB1458_1111	1113906	1115114	695	1114600	C	A	GCG->A	GAG->E	non-synonymous	arginine deiminase ArcA
G	A	1152655	1154501	1152092	1155827	BTB1458_1144	1152574	1153143	82	1152655	G	A	GCC->A	ACC->T	non-synonymous	potassium-transporting P-type ATPase C chain KdpC
A	G	1166654	1168500	1166091	1169814	BTB1458_1164	1166082	1167392	573	1166654	A	G	GTA->V	GTG->V	synonymous	transposase
C	T	1169505	1171351	1168942	1172665	BTB1458_1167	1169108	1169554	398	1169505	C	T	GCG->A	GTG->V	non-synonymous	transcriptional repressor
C	T	1174361	1176207	1173798	1177521
A	G	1251256	1253353	1249424	1254503	BTB1458_1264	1251249	1252766	8	1251256	A	G	CAG->Q	CGG->R	non-synonymous	2-methylcitrate dehydratase PrpD
T	A	1253544	1255641	1251712	1256791	BTB1458_1265	1252763	1253944	782	1253544	T	A	ATC->I	AAC->N	non-synonymous	methylcitrate synthase PrpC
G	T	1274673	1276770	1272841	1276562	BTB1458_1289	1275789	1274290	1117	1274673	G	T	CAC->H	AAC->N	non-synonymous	conserved hypothetical protein RVBD_1148c
C	G	1274674	1276771	1272842	1276563	BTB1458_1289	1275789	1274290	1116	1274674	C	G	GCG->A	GCC->A	synonymous	conserved hypothetical protein RVBD_1148c
T	G	1274679	1276776	1272847	1276568	BTB1458_1289	1275789	1274290	1111	1274679	T	G	AAC->N	CAC->H	non-synonymous	conserved hypothetical protein RVBD_1148c
C	T	1298780	1300876	1296947	1300663	BTB1458_1315	1298295	1299206	486	1298780	C	T	GGC->G	GGT->G	synonymous	N-Acetyl-1-D-myo-Inosityl-2-amino-2-deoxy-alpha- D-glucopyranoside deacetylase mshB (GlcNAc-Ins deacetylase)
C	T	1318580	1320676	1316747	1320463	BTB1458_1326	1318027	1319445	554	1318580	C	T	ACG->T	ATG->M	non-synonymous	polyketide synthase associated protein PapA3
G	C	1335802	1337897	1333968	1337683	BTB1458_1339	1336507	1335242	706	1335802	G	C	CTG->L	GTG->V	non-synonymous	conserved hypothetical protein RVBD_1194c
T	C	1387862	1389957	1386133	1389845	BTB1458_1398	1390944	1387249	3083	1387862	T	C	CAG->Q	CGG->R	non-synonymous	2-oxoglutarate decarboxylase
T	C	1404197	1406292	1402468	1406180	BTB1458_1408	1404545	1403973	349	1404197	T	C	AGC->S	GGC->G	non-synonymous	multidrug resistance efflux protein
A	G	1406047	1408142	1404318	1408030	BTB1458_1410	1405232	1406131	816	1406047	A	G	CAA->Q	CAG->Q	synonymous	uracil DNA glycosylase UdgB
G	A	1427015	1429110	1425286	1428988	BTB1458_1431	1425314	1427941	1702	1427015	G	A	GTC->V	ATC->I	non-synonymous	conserved hypothetical protein RVBD_1278
C	T	1470026	1472121	1468241	1472055
A	G	1471264	1473359	1469479	1473293
C	A	1475576	1477671	1473792	1477605	BTB1458_1475	1476960	1475470	1385	1475576	C	A	GGG->G	GTG->V	non-synonymous	bifunctional regulatory protein and DNA repair enzyme AlkA
G	A	1517753	1519847	1515969	1518146	BTB1458_1512	1517880	1517707	128	1517753	G	A	CCT->P	CTT->L	non-synonymous	hypothetical protein
T	G	1523812	1525906	1522028	1524205	BTB1458_1518	1524264	1523509	453	1523812	T	G	GCA->A	GCC->A	synonymous	conserved hypothetical protein RVBD_1356c
A	C	1572558	1574649	1570774	1572948	BTB1458_1562	1573338	1571608	781	1572558	A	C	TGC->C	GGC->G	non-synonymous	PE-PGRS family protein PE_PGRS25
T	C	1588899	1590990	1587115	1589289	BTB1458_1579	1588867	1589382	33	1588899	T	C	GTT->V	GTC->V	synonymous	conserved hypothetical protein RVBD_1413
T	C	1625664	1627706	1623879	1626048	BTB1458_1620	1626450	1624906	787	1625664	T	C	AAT->N	GAT->D	non-synonymous	glucose-6-phosphate 1-dehydrogenase Zwf2
A	G	1632232	1634273	1630420	1632589	BTB1458_1625	1634325	1630126	2094	1632232	A	G	GGT->G	GGC->G	synonymous	hypothetical protein
A	G	1632235	1634276	1630423	1632592	BTB1458_1625	1634325	1630126	2091	1632235	A	G	CAT->H	CAC->H	synonymous	hypothetical protein
G	T	1632237	1634278	1630425	1632594	BTB1458_1625	1634325	1630126	2089	1632237	G	T	CAT->H	AAT->N	non-synonymous	hypothetical protein
A	G	1632238	1634279	1630426	1632595	BTB1458_1625	1634325	1630126	2088	1632238	A	G	GGT->G	GGC->G	synonymous	hypothetical protein
C	G	1632359	1634400	1630547	1632716	BTB1458_1625	1634325	1630126	1967	1632359	C	G	AGC->S	ACC->T	non-synonymous	hypothetical protein
T	C	1680798	1682954	1678743	1679498	BTB1458_1670	1680493	1681800	306	1680798	T	C	ACT->T	ACC->T	synonymous	membrane protein
G	T	1692964	1695120	1690909	1691658	BTB1458_1682	1692045	1693049	920	1692964	G	T	CGG->R	CTG->L	non-synonymous	glycosyltransferase
C	A	1713435	1715591	1711380	1712129
A	G	1762328	1763125	1758915	1759659	BTB1458_1745	1761966	1762706	363	1762328	A	G	CGA->R	CGG->R	synonymous	fumarate reductase FrdB
T	C	1810451	1811248	1807039	1817024	BTB1458_1794	1809554	1810888	898	1810451	T	C	TGC->C	CGC->R	non-synonymous	pyruvate kinase PykA
C	T	1811462	1812258	1808049	1818034	BTB1458_1795	1810914	1811636	549	1811462	C	T	CAC->H	CAT->H	synonymous	acyl-CoA thioesterase II tesB1
G	C	1935301	1938632	1934368	1944320
T	C	1984817	1988212	1983662	2004052	BTB1458_1957	1984537	1985742	281	1984817	T	C	GTC->V	GCC->A	non-synonymous	conserved hypothetical protein RVBD_1770
C	A	2014647	2018042	2013492	2033882	BTB1458_1984	2014306	2016063	342	2014647	C	A	CCC->P	CCA->P	synonymous	proline rich membrane-anchored mycosin MycP5
T	C	2068582	2073335	2068788	2087859	BTB1458_2029	2070048	2068501	1467	2068582	T	C	GGA->G	GGG->G	synonymous	PE-PGRS family protein PE_PGRS34
A	C	2131515	2136268	2131723	2150724
C	T	2135476	2140229	2135684	2154699	BTB1458_2104	2136626	2134470	1151	2135476	C	T	GGC->G	GAC->D	non-synonymous	catalase-peroxidase-peroxynitritase T KatG
C	T	2135744	2140497	2135952	2154967	BTB1458_2104	2136626	2134470	883	2135744	C	T	GTC->V	ATC->I	non-synonymous	catalase-peroxidase-peroxynitritase T KatG
T	C	2135749	2140502	2135957	2154972	BTB1458_2104	2136626	2134470	878	2135749	T	C	AAC->N	AGC->S	non-synonymous	catalase-peroxidase-peroxynitritase T KatG
A	G	2142485	2147237	2142692	2161706	BTB1458_2111	2141045	2143345	1441	2142485	A	G	AAC->N	GAC->D	non-synonymous	isocitrate lyase AceAa
C	G	2149959	2156428	2150234	2168536	BTB1458_2115	2151838	2148875	1880	2149959	C	G	AGT->S	ACT->T	non-synonymous	PPE family protein PPE35
A	C	2338003	2347634	2340201	2347635	BTB1458_2324	2337784	2338725	220	2338003	A	C	AGG->R	CGG->R	synonymous	putative 5'-3' exonuclease
T	C	2357507	2368496	2359637	2367072
A	G	2397407	2408564	2399532	2406900	BTB1458_2386	2397921	2397133	515	2397407	A	G	CTC->L	CCC->P	non-synonymous	alanine racemase domain-containing protein
C	T	2400034	2411191	2402159	2409527	BTB1458_2389	2400901	2399993	868	2400034	C	T	GCG->A	ACG->T	non-synonymous	cell division protein FtsQ
A	G	2522897	2533703	2524785	2533560	BTB1458_2505	2522455	2523093	443	2522897	A	G	AAC->N	AGC->S	non-synonymous	hydroxyacylglutathione hydrolase
A	G	2578545	2589351	2580433	2591270	BTB1458_2565	2577579	2578901	967	2578545	A	G	AGT->S	GGT->G	non-synonymous	periplasmic sugar-binding lipoprotein UspC
A	G	2750290	2761096	2754763	2764948	BTB1458_2737	2750382	2748982	93	2750290	A	G	GCT->A	GCC->A	synonymous	trigger factor protein Tig
A	G	2760275	2771081	2764749	2774933	BTB1458_2748	2758733	2760295	1543	2760275	A	G	ACC->T	GCC->A	non-synonymous	alpha-glucosidase AglA
T	C	2781412	2792217	2785886	2797425	BTB1458_2765	2784529	2781200	3118	2781412	T	C	AGC->S	GGC->G	non-synonymous	transcriptional regulator LuxR-family
T	C	2787222	2798030	2791699	2803236	BTB1458_2766	2788271	2784987	1050	2787222	T	C	GCA->A	GCG->A	synonymous	hypothetical protein
G	C	2898932	2910398	2904064	2915596	BTB1458_2872	2899260	2898913	329	2898932	G	C	CCG->P	CGG->R	non-synonymous	preprotein translocase subunit YajC
C	T	2903417	2914883	2908549	2920081	BTB1458_2874	2900938	2904444	2480	2903417	C	T	GCG->A	GTG->V	non-synonymous	fatty-acid-CoA ligase FadD9
T	C	2940050	2951515	2945185	2956709
A	G	2955208	2966674	2960344	2973226	BTB1458_2938	2955083	2955334	126	2955208	A	G	GCA->A	GCG->A	synonymous	hypothetical protein
A	G	2965290	2976756	2970426	2983308	BTB1458_2953	2964718	2965584	573	2965290	A	G	GTA->V	GTG->V	synonymous	transposase
A	C	2988464	2999981	2993651	3006247	BTB1458_2978	2988980	2987763	517	2988464	A	C	TTA->L	GTA->V	non-synonymous	methyltransferase
A	G	3038045	3049562	3043234	3055834	BTB1458_3033	3037928	3038332	118	3038045	A	G	AGT->S	GGT->G	non-synonymous	conserved hypothetical protein
T	C	3173330	3186208	3178519	3197264	BTB1458_3191	3174043	3173330	714	3173330	T	C	TGA->*	TGG->W	non-synonymous	hypothetical protein
A	C	3207324	3220202	3212513	3231258	BTB1458_3225	3208263	3206830	940	3207324	A	C	TGT->C	GGT->G	non-synonymous	ammonium-transport integral membrane protein Amt
G	T	3269007	3282332	3274082	3292826	BTB1458_3255	3273715	3267371	4709	3269007	G	T	ACG->T	AAG->K	non-synonymous	polyketide synthase Pks15
A	G	3297433	3310756	3302506	3321244	BTB1458_3278	3298922	3295539	1490	3297433	A	G	GTA->V	GCA->A	non-synonymous	pyruvate carboxylase Pca
G	C	3340845	3354168	3345975	3364539	BTB1458_3319	3340545	3341819	301	3340845	G	C	GCC->A	CCC->P	non-synonymous	lipoprotein LppZ
T	C	3359950	3371441	3365079	3380914
A	T	3418935	3430425	3424010	3439837	BTB1458_3400	3418301	3420112	635	3418935	A	T	TAC->Y	TTC->F	non-synonymous	hydrolase
A	G	3461478	3472968	3466554	3482379
T	C	3478622	3490112	3483698	3498165	BTB1458_3464	3479384	3477648	763	3478622	T	C	ACC->T	GCC->A	non-synonymous	two-component system sensor histidine kinase DevS
C	G	3497752	3509242	3502828	3516903	BTB1458_3484	3497255	3499675	498	3497752	C	G	CTC->L	CTG->L	synonymous	NADH dehydrogenase subunit G NuoG
A	G	3503210	3514700	3508286	3522352	BTB1458_3489	3502755	3504644	456	3503210	A	G	GCA->A	GCG->A	synonymous	NADH dehydrogenase subunit L NuoL
C	T	3649366	3660823	3655764	3667813	BTB1458_3642	3650147	3649362	782	3649366	C	T	GGG->G	GAG->E	non-synonymous	RNA polymerase sigma factor SigF
C	G	3726928	3740026	3734919	3741308	BTB1458_3710	3728018	3722079	1091	3726928	C	G	CGC->R	CCC->P	non-synonymous	hypothetical protein
G	C	3726929	3740027	3734920	3741309	BTB1458_3710	3728018	3722079	1090	3726929	G	C	CGC->R	GGC->G	non-synonymous	hypothetical protein
A	C	3754243	3767341	3762235	3768616
G	T	3827358	3840917	3833756	3841438
C	G	3827371	3840931	3833770	3841452
A	C	3881324	3893526	3886368	3890207	BTB1458_3858	3881574	3880672	251	3881324	A	C	GTC->V	GGC->G	non-synonymous	peroxidase BpoA
A	G	3897657	3909859	3902701	3907898	BTB1458_3876	3897603	3899105	55	3897657	A	G	AAC->N	GAC->D	non-synonymous	trehalose-6P synthase
A	G	3938242	3950431	3942141	3947937	BTB1458_3903	3936950	3940174	1293	3938242	A	G	GGA->G	GGG->G	synonymous	putative collagen-like protein
C	T	4010620	4022809	4014514	4020312	BTB1458_3974	4010052	4011293	569	4010620	C	T	GCG->A	GTG->V	non-synonymous	arsenical pump integral membrane protein ArsB2
C	T	4015134	4027323	4019028	4024826	BTB1458_3979	4015454	4014966	321	4015134	C	T	GTG->V	GTA->V	synonymous	CarD family transcriptional regulator
T	C	4039962	4052151	4043855	4049654	BTB1458_4005	4040495	4039887	534	4039962	T	C	ACA->T	ACG->T	synonymous	GTP cyclohydrolase I FolE
T	C	4077358	4089880	4081583	4087162
G	A	4113065	4125359	4117007	4122166	BTB1458_4081	4112416	4114848	650	4113065	G	A	GGC->G	GAC->D	non-synonymous	bifunctional membrane-associated penicillin-binding protein 1A/1B PonA2
C	A	4113907	4126201	4117849	4123008	BTB1458_4081	4112416	4114848	1492	4113907	C	A	CCC->P	ACC->T	non-synonymous	bifunctional membrane-associated penicillin-binding protein 1A/1B PonA2
C	T	4128197	4140491	4132142	4137298	BTB1458_4094	4127662	4128636	536	4128197	C	T	CCG->P	CTG->L	non-synonymous	membrane protein
T	C	4170139	4182433	4174084	4179242	BTB1458_4133	4168748	4171114	1392	4170139	T	C	AAT->N	AAC->N	synonymous	transferase
G	C	4180429	4192723	4184374	4189532	BTB1458_4142	4180731	4179784	303	4180429	G	C	TTC->F	TTG->L	non-synonymous	PPE family protein PPE66
T	G	4183843	4196137	4187788	4192946
T	C	4184865	4197159	4188810	4193968	BTB1458_4148	4185872	4183890	1008	4184865	T	C	CGA->R	CGG->R	synonymous	cation transporter P-type ATPase CtpJ
G	A	4238409	4250702	4242355	4247605	BTB1458_4205	4237004	4240216	1406	4238409	G	A	CGG->R	CAG->Q	non-synonymous	integral membrane indolylacetylinositol arabinosyltransferase EmbB
T	C	4281756	4294049	4285703	4290945	BTB1458_4235	4281804	4278667	49	4281756	T	C	ATG->M	GTG->V	non-synonymous	membrane transporter MmpL8
T	G	4338040	4350330	4341983	4347228	BTB1458_4289	4336892	4339135	1149	4338040	T	G	CCT->P	CCG->P	synonymous	ESX-1 secretion system protein EccCa1
T	C	4356747	4369037	4360691	4365843	BTB1458_4305	4357317	4355479	571	4356747	T	C	ACC->T	GCC->A	non-synonymous	ESX-2 secretion system protein EccA2
A	G	4363195	4375487	4367141	4372293
A	G	4371422	4383714	4375368	4380520	BTB1458_4321	4372425	4370950	1004	4371422	A	G	GTG->V	GCG->A	non-synonymous	ESX-2 secretion system protein EccB2
A	C	4398490	4410782	4402438	4407588
