# Supplementary material for: Comparative Genomics of a Bovine Mycobacterium tuberculosis Isolate and Other Strains Reveals Its Potential Mechanism of Bovine Adaptation
Source: Front Microbiol. 2017 Dec 12;8:2500. doi: 10.3389/fmicb.2017.02500 (PMC5733104; doi:10.3389/fmicb.2017.02500)
Supplement: Table S7 — IS6110 distribution of CCDC5079 (NC_021251) and CCDC5180 727 (NC_017522). [file Table7.XLSX]

## Sheet: Sheet1
Table S7-1. IS6110 distribution of CCDC5079 (NC_021251).
Location	Type	Distance	Gene or product
1261692-1263046	intragenic		PPE
1544186-1545540	intragenic		membrane protein,desaturase-like protein
1595-2949	intergenic	460bp uptream	dnaN
1658985-1660339	intergenic	61bp uptream	ctpD
1981411-1982765	intergenic	143bp uptream	hypothetical protein
2025714-2027068	intergenic	262bp uptream	PPE
2152044-2153398	intragenic		PPE
2255817-2257171	intragenic		hypothetical protein
2269359-2270713	intragenic		cation efflux system protein
2365405-2366759	intergenic	359bp uptream	IS6110 transposase
2367077-2368431	intergenic	153bp uptream	PE
2631916-2633270	intragenic		PPE
3063393-3064747	intragenic		hsdM2
3115098-3116452	intragenic		hypothetical protein
3367866-3369220	intergenic	11bp uptream	PE
3484162-3485516	intragenic		hypothetical protein
3543342-3544696	intergenic	57bp uptream	hypothetical protein
3706662-3708016	intergenic	242bp uptream	IS1547 transposase
3794828-3796182	intragenic		IdsB
3843773-3845127	intragenic		ISMt2 transposase A
887844-889198	intergenic	222bp uptream	IS1547 transposase

## Sheet: Sheet2
Table S7-2. IS6110 distribution of CCDC5180 (NC_017522).
Location	Type	Distance	Gene or product
1595-2949	intergenic	409bp upstream	dnaN
1654773-1656127	intergenic	61bp upstream	ctpD
1976691-1978045	intergenic	1451bp upstream	hypothetical protein
2357904-2359258	intergenic	818bp upstream	PPE
3107410-3108764	intergenic	321bp upstream	hypothetical protein
3359673-3361027	intergenic	528bp upstream	IS6110
3361505-3362858	intergenic	11bp upstream	PE
3535076-3536430	intergenic	201bp upstream	hypothetical protein
3538289-3539643	intergenic	65bp upstream	hypothetical protein
3701545-3702899	intergenic	425bp upstream	transposase
885139-886493	intergenic	222bp upstream	transposase
1257763-1259117	intragenic		PPE
1540311-1541665	intragenic		membrane protein,desaturase-like protein
2019869-2021223	intragenic		PPE
2249625-2250979	intragenic		hypothetical protein
2622999-2624353	intragenic		PPE
3477748-3479102	intragenic		hypothetical protein
3836612-3837966	intragenic		transposase
