# Supplementary material for: Comparative Genomics of a Bovine Mycobacterium tuberculosis Isolate and Other Strains Reveals Its Potential Mechanism of Bovine Adaptation
Source: Front Microbiol. 2017 Dec 12;8:2500. doi: 10.3389/fmicb.2017.02500 (PMC5733104; doi:10.3389/fmicb.2017.02500)
Supplement: Table S8 — Unique insertion between M. tb 1458 and two other Beijing genotype strains. [file Table8.XLSX]

## Sheet: Sheet1
Table S8. Unique insertion between M. tb 1458 and two other Beijing genotype strains.
1458	CCDC5180 (NC_017522)	CCDC5079 (NC_021251)	Length	Gene or product
-	-	835366-835615	249	PE_PGRS family protein
-	-	3844072-3844254	182	transposase
-	-	3819373-3819429	56	-
-	-	3818923-3819326	403	-
-	-	3726922-3728649	1727	PPE family protein
-	-	336815-336949	134	PE_PGRS family protein
-	-	335494-336133	639	PE_PGRS family protein
-	-	335099-335299	200	PE_PGRS family protein
-	-	3221526-3221693	167	-
-	-	3063389-3064747	1358	transposase
-	-	2366758-2368158	1400	transposase
-	-	2269355-2270713	1358	transposase
-	-	2151684-2153401	1717	transposase
-	-	2148808-2148908	100	PPE family protein
-	-	1977620-1977853	233	PPE family protein
-	-	1891728-1893459	1731	phthalate permease family
-	-	1637994-1638098	104	PE_PGRS family protein
-	2626544-2629127	-	2583	PPE family protein
-	1185547-1187474	-	1927	PE-PGRS family protein
-	3535073-3536430	-	1357	transposase
-	2019869-2021226	-	1357	transposase
845803-847159	-	-	1356	transposase
1716762-1718118	-	-	1356	transposase
1070105-1071456	-	-	1351	transposase
3831576-3832805	-	-	1229	hypothetical protein
-	1888166-1889251	-	1085	hypothetical protein
3833544-3834616	-	-	1072	transposase
-	3929401-3930096	-	695	putative PE family protein, hypothetical protein
-	2854675-2855330	-	655	putative lipoprotein
3834702-3835223	-	-	521	transposase
-	1631884-1632380	-	496	putative PE family protein
3832924-3833263	-	-	339	transposase
-	1634280-1634584	-	304	hypothetical protein
-	1633975-1634279	-	304	hypothetical protein
-	1633317-1633619	-	302	protoheme IX farnesyltransferase
2495103-2495395	-	-	292	vapB16
-	1633635-1633923	-	288	protoheme IX farnesyltransferase
4111143-4111369	-	-	226	hypothetical protein
-	832557-832720	-	163	hypothetical protein
-	1634598-1634755	-	156	hypothetical protein
3835350-3835477	-	-	127	transposase
3725777-3725862	-	-	85	PE_PGRS50
-	2147219-2147290	-	71	PPE family protein
2144450-2144517	-	-	67	PPE34
-	3651515-3651577	-	62	-
-	3838262-3838322	-	60	transposase
-	3332228-3332283	-	55	-
-	2523078-2523130	-	52	-
3830462-3830511	-	-	49	transposase
-	3838422-3838465	-	43	transposase
3508505-3508533	-	-	28	PPE53
-	1187543-1187567	-	24	hypothetical protein
-	1381433-1381442	-	9	hypothetical protein
1070100-1070104	-	-	4	-
